# Supplementary material for: The Transcriptome Characterization of the Hypothalamus and the Identification of Key Genes during Sexual Maturation in Goats
Source: Int J Mol Sci. 2024 Sep 19;25(18):10055. doi: 10.3390/ijms251810055 (PMC11432450; doi:10.3390/ijms251810055)
Supplement: Supplementary file 1 [file ijms-25-10055-s001.zip]

Archive with 2 entries (2 files):
- Additional table.xls
- Supplementary Figure.pdf
