# Supplementary material for: The Transcriptome Characterization of the Hypothalamus and the Identification of Key Genes during Sexual Maturation in Goats
Source: Int J Mol Sci. 2024 Sep 19;25(18):10055. doi: 10.3390/ijms251810055 (PMC11432450; doi:10.3390/ijms251810055)
Supplement: Supplementary file 1 [file ijms-25-10055-s001.zip › Additional table.xls]

## Sheet: Additional file 1
Supplemental Table S1. Statistical analysis of RNA-seq data quality.
sample	raw_reads	raw_bases	clean_reads	clean_bases	error_rate	Q20	Q30	GC_pct
D1_1	89403614	13.41G	85848850	12.88	0.03	97.55	93.49	45.14
D1_2	88930610	13.34G	87569092	13.14	0.03	97.65	93.46	43.34
D1_3	92909228	13.94G	91619800	13.74	0.03	97.67	93.54	44.36
D1_4	89543996	13.43G	88406732	13.26	0.03	97.55	93.2	43.74
D1_5	93256658	13.99G	92049850	13.81	0.03	97.52	93.14	44.04
M2_1	84726692	12.71G	82350226	12.35	0.03	97.33	92.9	45.59
M2_2	85760364	12.86G	83156586	12.47	0.03	97.56	93.42	44.94
M2_3	93135310	13.97G	92056562	13.81	0.03	96.17	90.75	52.56
M2_4	87770218	13.17G	85978180	12.9	0.03	97.66	93.56	44.71
M2_5	89682078	13.45G	87719830	13.16	0.03	97.62	93.47	44.22
M4_1	90816874	13.62G	88791728	13.32	0.03	96.29	90.4	42.87
M4_2	90467394	13.57G	88027246	13.2	0.03	97.37	93.11	45.38
M4_3	93729194	14.06G	91522488	13.73	0.03	96.35	90.62	44.36
M4_4	86602176	12.99G	84728830	12.71	0.03	96.8	91.44	44.41
M4_5	92825310	13.92G	90872690	13.63	0.03	96.9	91.76	44.49
M6_1	95548304	14.33G	93663688	14.05	0.03	96.58	91.01	43.62
M6_2	85787880	12.87G	83750452	12.56	0.03	96.58	91.12	44.19
M6_3	87402270	13.11G	85341082	12.8	0.03	96.87	91.73	45.89
M6_4	95846136	14.38G	94275920	14.14	0.03	96.48	90.84	43.38
M6_5	89166386	13.37G	86327080	12.95	0.03	96.33	90.59	48.42

## Sheet: Additional file 2
Supplemental Table S2. Comparison of RNA-seq data with reference genome.
sample	total_reads	total_map	unique_map	multi_map	read1_map	read2_map	positive_map	negative_map	splice_map	unsplice_map	proper_map
D1_1	85848850	81399700(94.82%)	76870758(89.54%)	4528942(5.28%)	38450896(44.79%)	38419862(44.75%)	38384184(44.71%)	38486574(44.83%)	19106391(22.26%)	57764367(67.29%)	74236426(86.47%)
D1_2	87569092	84054200(95.99%)	79551494(90.84%)	4502706(5.14%)	39867603(45.53%)	39683891(45.32%)	39740073(45.38%)	39811421(45.46%)	15671641(17.9%)	63879853(72.95%)	76840210(87.75%)
D1_3	91619800	87920588(95.96%)	83350417(90.97%)	4570171(4.99%)	41764512(45.58%)	41585905(45.39%)	41629020(45.44%)	41721397(45.54%)	21832274(23.83%)	61518143(67.15%)	80550366(87.92%)
D1_4	88406732	85035654(96.19%)	81314352(91.98%)	3721302(4.21%)	40825532(46.18%)	40488820(45.8%)	40616952(45.94%)	40697400(46.03%)	19969555(22.59%)	61344797(69.39%)	78644570(88.96%)
D1_5	92049850	88262379(95.89%)	84338640(91.62%)	3923739(4.26%)	42342666(46.0%)	41995974(45.62%)	42122413(45.76%)	42216227(45.86%)	20314268(22.07%)	64024372(69.55%)	81426760(88.46%)
M2_1	82350226	71164421(86.42%)	65926844(80.06%)	5237577(6.36%)	33089888(40.18%)	32836956(39.87%)	32937599(40.0%)	32989245(40.06%)	9013795(10.95%)	56913049(69.11%)	63602754(77.23%)
M2_2	83156586	76234675(91.68%)	71227120(85.65%)	5007555(6.02%)	35680628(42.91%)	35546492(42.75%)	35581798(42.79%)	35645322(42.87%)	13630945(16.39%)	57596175(69.26%)	69319930(83.36%)
M2_3	92056562	79972538(86.87%)	69131693(75.1%)	10840845(11.78%)	34764568(37.76%)	34367125(37.33%)	34492915(37.47%)	34638778(37.63%)	14756980(16.03%)	54374713(59.07%)	66339382(72.06%)
M2_4	85978180	79022206(91.91%)	74452180(86.59%)	4570026(5.32%)	37311930(43.4%)	37140250(43.2%)	37193230(43.26%)	37258950(43.34%)	16014974(18.63%)	58437206(67.97%)	72270210(84.06%)
M2_5	87719830	82130236(93.63%)	77750240(88.63%)	4379996(4.99%)	38959123(44.41%)	38791117(44.22%)	38842318(44.28%)	38907922(44.35%)	13612946(15.52%)	64137294(73.12%)	75410878(85.97%)
M4_1	88791728	84439424(95.1%)	80469771(90.63%)	3969653(4.47%)	40441472(45.55%)	40028299(45.08%)	40172045(45.24%)	40297726(45.38%)	19900015(22.41%)	60569756(68.22%)	77465262(87.24%)
M4_2	88027246	80685488(91.66%)	75845189(86.16%)	4840299(5.5%)	37995566(43.16%)	37849623(43.0%)	37902056(43.06%)	37943133(43.1%)	13089988(14.87%)	62755201(71.29%)	73386170(83.37%)
M4_3	91522488	80611670(88.08%)	76902087(84.03%)	3709583(4.05%)	38619945(42.2%)	38282142(41.83%)	38389559(41.95%)	38512528(42.08%)	10362381(11.32%)	66539706(72.7%)	74336536(81.22%)
M4_4	84728830	77034762(90.92%)	73507217(86.76%)	3527545(4.16%)	36856061(43.5%)	36651156(43.26%)	36696682(43.31%)	36810535(43.45%)	14266514(16.84%)	59240703(69.92%)	71300626(84.15%)
M4_5	90872690	84838060(93.36%)	80115259(88.16%)	4722801(5.2%)	40206300(44.24%)	39908959(43.92%)	39998491(44.02%)	40116768(44.15%)	19109440(21.03%)	61005819(67.13%)	77573408(85.36%)
M6_1	93663688	87623228(93.55%)	83323573(88.96%)	4299655(4.59%)	41937077(44.77%)	41386496(44.19%)	41591248(44.4%)	41732325(44.56%)	17162401(18.32%)	66161172(70.64%)	80423494(85.86%)
M6_2	83750452	75898694(90.62%)	71539551(85.42%)	4359143(5.2%)	35986045(42.97%)	35553506(42.45%)	35710165(42.64%)	35829386(42.78%)	14032309(16.75%)	57507242(68.66%)	69073580(82.48%)
M6_3	85341082	73431991(86.05%)	69672646(81.64%)	3759345(4.41%)	34972215(40.98%)	34700431(40.66%)	34785887(40.76%)	34886759(40.88%)	15984799(18.73%)	53687847(62.91%)	67434194(79.02%)
M6_4	94275920	88597131(93.98%)	83868300(88.96%)	4728831(5.02%)	42232869(44.8%)	41635431(44.16%)	41868872(44.41%)	41999428(44.55%)	15257651(16.18%)	68610649(72.78%)	80815784(85.72%)
M6_5	86327080	82032249(95.02%)	74771239(86.61%)	7261010(8.41%)	37590771(43.54%)	37180468(43.07%)	37303392(43.21%)	37467847(43.4%)	17400557(20.16%)	57370682(66.46%)	71752692(83.12%)

## Sheet: Additional file 3
Supplemental Table S3. Statistical table of the number of DEGs
Comparable group	All DEGs	Up	Down	Filtering threshold
M2 vs. D1	276	227	49	DESeq2 padj<0.05 |log2FoldChange|>=1.0
M4 vs. M2	21	6	15	DESeq2 padj<0.05 |log2FoldChange|>=1.0
M6 vs. M4	6	4	2	DESeq2 padj<0.05 |log2FoldChange|>=1.0
M4 vs. D1	138	43	95	DESeq2 padj<0.05 |log2FoldChange|>=1.0
M6 vs. D1	184	100	84	DESeq2 padj<0.05 |log2FoldChange|>=1.0
M6 vs. M2	6	3	3	DESeq2 padj<0.05 |log2FoldChange|>=1.0

## Sheet: Additional file 4
Supplemental Table S4. List of all DEGs between M2 and D1
gene_id	gene_name	gene_description	gene_locus	M2_FPKM	D1_FPKM	log2FoldChange	pvalue	padj
102184227	CABP2	calcium binding protein 2%2C transcript variant X1 && sp|Q9JLK4|CABP2_MOUSE Calcium-binding protein 2 OS=Mus musculus OX=10090 GN=Cabp2 PE=1 SV=3 && PF13499:EF-hand domain pair|PF00036:EF hand	calcium binding protein 2%2C transcript variant X1 && sp|Q9JLK4|CABP2_MOUSE Calcium-binding protein 2 OS=Mus musculus OX=10090 GN=Cabp2 PE=1 SV=3 && PF13499:EF-hand domain pair|PF00036:EF hand	0.239552	3.31284	-3.44599	2.38649e-18	4.05464e-14
102171695	SMDT1	single-pass membrane protein with aspartate rich tail 1 && sp|Q2M2S2|EMRE_BOVIN Essential MCU regulator, mitochondrial OS=Bos taurus OX=9913 GN=SMDT1 PE=3 SV=1 && PF10161:Putative mitochondrial precursor protein	single-pass membrane protein with aspartate rich tail 1 && sp|Q2M2S2|EMRE_BOVIN Essential MCU regulator, mitochondrial OS=Bos taurus OX=9913 GN=SMDT1 PE=3 SV=1 && PF10161:Putative mitochondrial precursor protein	5.99653	0.0077384	8.21006	8.06092e-14	6.84775e-10
102183018	EYA3	EYA transcriptional coactivator and phosphatase 3%2C transcript variant X1 && sp|Q99504|EYA3_HUMAN Eyes absent homolog 3 OS=Homo sapiens OX=9606 GN=EYA3 PE=1 SV=3 && -	EYA transcriptional coactivator and phosphatase 3%2C transcript variant X1 && sp|Q99504|EYA3_HUMAN Eyes absent homolog 3 OS=Homo sapiens OX=9606 GN=EYA3 PE=1 SV=3 && -	6.7787	3.48232	1.03022	9.76331e-12	5.52929e-08
102173977	BOLL	boule homolog%2C RNA binding protein%2C transcript variant X1 && sp|Q8WP23|BOLL_MACFA Protein boule-like OS=Macaca fascicularis OX=9541 GN=BOLL PE=2 SV=2 && PF00076:RNA recognition motif. (a.k.a. RRM, RBD, or RNP domain)	boule homolog%2C RNA binding protein%2C transcript variant X1 && sp|Q8WP23|BOLL_MACFA Protein boule-like OS=Macaca fascicularis OX=9541 GN=BOLL PE=2 SV=2 && PF00076:RNA recognition motif. (a.k.a. RRM, RBD, or RNP domain)	2.96412	0.0077868	12.0136	1.85218e-10	7.86714e-07
102178306	NIT2	nitrilase family member 2%2C transcript variant X2 && sp|Q2T9R6|NIT2_BOVIN Omega-amidase NIT2 OS=Bos taurus OX=9913 GN=NIT2 PE=2 SV=1 && PF00795:Carbon-nitrogen hydrolase	nitrilase family member 2%2C transcript variant X2 && sp|Q2T9R6|NIT2_BOVIN Omega-amidase NIT2 OS=Bos taurus OX=9913 GN=NIT2 PE=2 SV=1 && PF00795:Carbon-nitrogen hydrolase	9.53346	11.5126	-1.42252	4.42617e-10	1.50401e-06
102176275	ACVR2B	activin A receptor type 2B && sp|Q95126|AVR2B_BOVIN Activin receptor type-2B OS=Bos taurus OX=9913 GN=ACVR2B PE=2 SV=1 && -	activin A receptor type 2B && sp|Q95126|AVR2B_BOVIN Activin receptor type-2B OS=Bos taurus OX=9913 GN=ACVR2B PE=2 SV=1 && -	2.19966	0.66931	3.21296	2.4708e-09	6.2863e-06
102175056	CD300LF	CD300 molecule like family member f%2C transcript variant X1 && sp|A8K4G0|CLM7_HUMAN CMRF35-like molecule 7 OS=Homo sapiens OX=9606 GN=CD300LB PE=1 SV=2 && PF07686:Immunoglobulin V-set domain|PF15330:SHP2-interacting transmembrane adaptor protein, SIT	CD300 molecule like family member f%2C transcript variant X1 && sp|A8K4G0|CLM7_HUMAN CMRF35-like molecule 7 OS=Homo sapiens OX=9606 GN=CD300LB PE=1 SV=2 && PF07686:Immunoglobulin V-set domain|PF15330:SHP2-interacting transmembrane adaptor protein, SIT	1.94924	0.345566	2.44732	2.59e-09	6.2863e-06
102185343	KIRREL3	kin of IRRE like 3 (Drosophila)%2C transcript variant X1 && sp|Q8IZU9|KIRR3_HUMAN Kin of IRRE-like protein 3 OS=Homo sapiens OX=9606 GN=KIRREL3 PE=1 SV=1 && PF07679:Immunoglobulin I-set domain|PF13895:Immunoglobulin domain|PF13927:Immunoglobulin domain	kin of IRRE like 3 (Drosophila)%2C transcript variant X1 && sp|Q8IZU9|KIRR3_HUMAN Kin of IRRE-like protein 3 OS=Homo sapiens OX=9606 GN=KIRREL3 PE=1 SV=1 && PF07679:Immunoglobulin I-set domain|PF13895:Immunoglobulin domain|PF13927:Immunoglobulin domain	22.6821	7.07501	1.98377	2.35877e-08	5.00943e-05
102176710	LOC102176710	hemoglobin fetal subunit beta-like && sp|P02082|HBBF_CAPHI Hemoglobin fetal subunit beta OS=Capra hircus OX=9925 PE=1 SV=1 && PF00042:Globin	hemoglobin fetal subunit beta-like && sp|P02082|HBBF_CAPHI Hemoglobin fetal subunit beta OS=Capra hircus OX=9925 PE=1 SV=1 && PF00042:Globin	0	14.9353	-11.091	4.25711e-08	8.03647e-05
108635405	LOC108635405	collagen alpha-1(II) chain-like && - && -	collagen alpha-1(II) chain-like && - && -	63.2346	1.12682	6.01292	4.86593e-08	8.26721e-05
1485865	ND4	- && sp|P03910|NU4M_BOVIN NADH-ubiquinone oxidoreductase chain 4 OS=Bos taurus OX=9913 GN=MT-ND4 PE=1 SV=1 && -	- && sp|P03910|NU4M_BOVIN NADH-ubiquinone oxidoreductase chain 4 OS=Bos taurus OX=9913 GN=MT-ND4 PE=1 SV=1 && -	0.403269	163.065	-8.48236	9.84746e-08	0.000143943
108634776	LOC108634776	zinc finger protein 532-like && - && -	zinc finger protein 532-like && - && -	108.259	17.0882	2.69092	1.01666e-07	0.000143943
102183278	RUNX2	runt related transcription factor 2%2C transcript variant X5 && sp|Q13950|RUNX2_HUMAN Runt-related transcription factor 2 OS=Homo sapiens OX=9606 GN=RUNX2 PE=1 SV=2 && -	runt related transcription factor 2%2C transcript variant X5 && sp|Q13950|RUNX2_HUMAN Runt-related transcription factor 2 OS=Homo sapiens OX=9606 GN=RUNX2 PE=1 SV=2 && -	17.0575	4.40927	1.47873	2.00435e-07	0.000261953
102191053	GPATCH2L	G-patch domain containing 2 like%2C transcript variant X2 && sp|Q9NWQ4|GPT2L_HUMAN G patch domain-containing protein 2-like OS=Homo sapiens OX=9606 GN=GPATCH2L PE=1 SV=3 && -	G-patch domain containing 2 like%2C transcript variant X2 && sp|Q9NWQ4|GPT2L_HUMAN G patch domain-containing protein 2-like OS=Homo sapiens OX=9606 GN=GPATCH2L PE=1 SV=3 && -	8.25552	3.93709	1.43712	2.45011e-07	0.000287928
102170783	GALNTL6	polypeptide N-acetylgalactosaminyltransferase-like 6 && sp|Q49A17|GLTL6_HUMAN Polypeptide N-acetylgalactosaminyltransferase-like 6 OS=Homo sapiens OX=9606 GN=GALNTL6 PE=2 SV=2 && PF00652:Ricin-type beta-trefoil lectin domain|PF00535:Glycosyl transferase family 2	polypeptide N-acetylgalactosaminyltransferase-like 6 && sp|Q49A17|GLTL6_HUMAN Polypeptide N-acetylgalactosaminyltransferase-like 6 OS=Homo sapiens OX=9606 GN=GALNTL6 PE=2 SV=2 && PF00652:Ricin-type beta-trefoil lectin domain|PF00535:Glycosyl transferase family 2	20.1886	6.97389	1.7546	2.54203e-07	0.000287928
102177740	C16H1orf105	chromosome 16 C1orf105 homolog && sp|O95561|CA105_HUMAN Uncharacterized protein C1orf105 OS=Homo sapiens OX=9606 GN=C1orf105 PE=1 SV=1 && PF15081:Domain of unknown function (DUF4548)	chromosome 16 C1orf105 homolog && sp|O95561|CA105_HUMAN Uncharacterized protein C1orf105 OS=Homo sapiens OX=9606 GN=C1orf105 PE=1 SV=1 && PF15081:Domain of unknown function (DUF4548)	0.832821	1.49426	-2.02924	2.85417e-07	0.000303077
102191353	C15H11orf65	chromosome 15 C11orf65 homolog && sp|Q8NCR3|MFI_HUMAN Protein MFI OS=Homo sapiens OX=9606 GN=MFI PE=1 SV=1 && -	chromosome 15 C11orf65 homolog && sp|Q8NCR3|MFI_HUMAN Protein MFI OS=Homo sapiens OX=9606 GN=MFI PE=1 SV=1 && -	24.8397	3.04076	2.60313	3.05771e-07	0.000305591
102181301	FBXW2	F-box and WD repeat domain containing 2 && sp|Q58D00|FBXW2_BOVIN F-box/WD repeat-containing protein 2 OS=Bos taurus OX=9913 GN=FBXW2 PE=2 SV=1 && PF12937:F-box-like	F-box and WD repeat domain containing 2 && sp|Q58D00|FBXW2_BOVIN F-box/WD repeat-containing protein 2 OS=Bos taurus OX=9913 GN=FBXW2 PE=2 SV=1 && PF12937:F-box-like	33.8984	10.3528	2.89773	4.63814e-07	0.000414747
102186634	OTUD7A	OTU deubiquitinase 7A && sp|Q8TE49|OTU7A_HUMAN OTU domain-containing protein 7A OS=Homo sapiens OX=9606 GN=OTUD7A PE=1 SV=1 && -	OTU deubiquitinase 7A && sp|Q8TE49|OTU7A_HUMAN OTU domain-containing protein 7A OS=Homo sapiens OX=9606 GN=OTUD7A PE=1 SV=1 && -	15.7445	7.30707	1.28778	5.45693e-07	0.000463566
102174022	LOC102174022	serine protease inhibitor Kazal-type 5%2C transcript variant X1 && sp|Q9NQ38|ISK5_HUMAN Serine protease inhibitor Kazal-type 5 OS=Homo sapiens OX=9606 GN=SPINK5 PE=1 SV=2 && PF00050:Kazal-type serine protease inhibitor domain	serine protease inhibitor Kazal-type 5%2C transcript variant X1 && sp|Q9NQ38|ISK5_HUMAN Serine protease inhibitor Kazal-type 5 OS=Homo sapiens OX=9606 GN=SPINK5 PE=1 SV=2 && PF00050:Kazal-type serine protease inhibitor domain	0.968051	0.113516	2.93229	6.24729e-07	0.000505436
102173190	BACH2	BTB domain and CNC homolog 2%2C transcript variant X2 && sp|Q9BYV9|BACH2_HUMAN Transcription regulator protein BACH2 OS=Homo sapiens OX=9606 GN=BACH2 PE=1 SV=1 && PF00651:BTB/POZ domain|PF03131:bZIP Maf transcription factor	BTB domain and CNC homolog 2%2C transcript variant X2 && sp|Q9BYV9|BACH2_HUMAN Transcription regulator protein BACH2 OS=Homo sapiens OX=9606 GN=BACH2 PE=1 SV=1 && PF00651:BTB/POZ domain|PF03131:bZIP Maf transcription factor	55.9569	18.9442	1.4358	9.98782e-07	0.000759969
102177150	PLCXD1	phosphatidylinositol specific phospholipase C X domain containing 1%2C transcript variant X2 && sp|Q9NUJ7|PLCX1_HUMAN PI-PLC X domain-containing protein 1 OS=Homo sapiens OX=9606 GN=PLCXD1 PE=2 SV=1 && PF00388:Phosphatidylinositol-specific phospholipase C, X domain	phosphatidylinositol specific phospholipase C X domain containing 1%2C transcript variant X2 && sp|Q9NUJ7|PLCX1_HUMAN PI-PLC X domain-containing protein 1 OS=Homo sapiens OX=9606 GN=PLCXD1 PE=2 SV=1 && PF00388:Phosphatidylinositol-specific phospholipase C, X domain	5.41895	1.03089	2.38427	1.15514e-06	0.000803614
102183157	FOXS1	forkhead box S1 && sp|O43638|FOXS1_HUMAN Forkhead box protein S1 OS=Homo sapiens OX=9606 GN=FOXS1 PE=2 SV=2 && -	forkhead box S1 && sp|O43638|FOXS1_HUMAN Forkhead box protein S1 OS=Homo sapiens OX=9606 GN=FOXS1 PE=2 SV=2 && -	2.15233	0.88763	1.37338	1.18248e-06	0.000803614
102168876	S100A8	S100 calcium binding protein A8 && sp|P28782|S10A8_BOVIN Protein S100-A8 OS=Bos taurus OX=9913 GN=S100A8 PE=1 SV=2 && -	S100 calcium binding protein A8 && sp|P28782|S10A8_BOVIN Protein S100-A8 OS=Bos taurus OX=9913 GN=S100A8 PE=1 SV=2 && -	0.399331	2.29355	-2.43961	2.19256e-06	0.00137969
108634846	LOC108634846	collagen alpha-1(I) chain-like && - && -	collagen alpha-1(I) chain-like && - && -	52.8108	3.38117	4.16277	2.69222e-06	0.0016336
102178541	SLCO6A1	solute carrier organic anion transporter family member 6A1 && sp|Q86UG4|SO6A1_HUMAN Solute carrier organic anion transporter family member 6A1 OS=Homo sapiens OX=9606 GN=SLCO6A1 PE=1 SV=2 && PF07648:Kazal-type serine protease inhibitor domain|PF03137:Organic Anion Transporter Polypeptide (OATP) family	solute carrier organic anion transporter family member 6A1 && sp|Q86UG4|SO6A1_HUMAN Solute carrier organic anion transporter family member 6A1 OS=Homo sapiens OX=9606 GN=SLCO6A1 PE=1 SV=2 && PF07648:Kazal-type serine protease inhibitor domain|PF03137:Organic Anion Transporter Polypeptide (OATP) family	2.87885	0.0554802	5.66998	2.81211e-06	0.00164751
102168503	DOK6	docking protein 6 && sp|Q2MHE5|DOK6_MOUSE Docking protein 6 OS=Mus musculus OX=10090 GN=Dok6 PE=1 SV=1 && PF02174:PTB domain (IRS-1 type)	docking protein 6 && sp|Q2MHE5|DOK6_MOUSE Docking protein 6 OS=Mus musculus OX=10090 GN=Dok6 PE=1 SV=1 && PF02174:PTB domain (IRS-1 type)	21.8926	7.39345	1.62317	3.38386e-06	0.00186839
108636534	LOC108636534	XK-related protein 6-like%2C transcript variant X2 && sp|E9Q6C8|XKR6_MOUSE XK-related protein 6 OS=Mus musculus OX=10090 GN=Xkr6 PE=2 SV=1 && PF09815:XK-related protein	XK-related protein 6-like%2C transcript variant X2 && sp|E9Q6C8|XKR6_MOUSE XK-related protein 6 OS=Mus musculus OX=10090 GN=Xkr6 PE=2 SV=1 && PF09815:XK-related protein	9.32831	4.17185	1.75006	3.40907e-06	0.00186839
102191545	MAML3	mastermind like transcriptional coactivator 3 && sp|Q96JK9|MAML3_HUMAN Mastermind-like protein 3 OS=Homo sapiens OX=9606 GN=MAML3 PE=1 SV=4 && -	mastermind like transcriptional coactivator 3 && sp|Q96JK9|MAML3_HUMAN Mastermind-like protein 3 OS=Homo sapiens OX=9606 GN=MAML3 PE=1 SV=4 && -	88.9933	32.9742	1.34709	4.50769e-06	0.00232078
102170292	RPA3	replication protein A3 && sp|P35244|RFA3_HUMAN Replication protein A 14 kDa subunit OS=Homo sapiens OX=9606 GN=RPA3 PE=1 SV=1 && PF08661:Replication factor A protein 3	replication protein A3 && sp|P35244|RFA3_HUMAN Replication protein A 14 kDa subunit OS=Homo sapiens OX=9606 GN=RPA3 PE=1 SV=1 && PF08661:Replication factor A protein 3	15.5492	33.3765	-1.02668	5.10807e-06	0.00255253
102181681	KLF9	Kruppel like factor 9 && sp|P79288|KLF9_PIG Krueppel-like factor 9 OS=Sus scrofa OX=9823 GN=KLF9 PE=2 SV=3 && -	Kruppel like factor 9 && sp|P79288|KLF9_PIG Krueppel-like factor 9 OS=Sus scrofa OX=9823 GN=KLF9 PE=2 SV=3 && -	25.7135	64.2532	-1.24747	7.92219e-06	0.00384566
102191280	LOC102191280	proline-rich receptor-like protein kinase PERK8%2C transcript variant X4 && - && -	proline-rich receptor-like protein kinase PERK8%2C transcript variant X4 && - && -	34.3778	6.48646	2.39564	8.21233e-06	0.00387576
102183796	BLOC1S6	biogenesis of lysosomal organelles complex 1 subunit 6 && sp|Q08DU8|BL1S6_BOVIN Biogenesis of lysosome-related organelles complex 1 subunit 6 OS=Bos taurus OX=9913 GN=BLOC1S6 PE=1 SV=1 && PF14712:Snapin/Pallidin	biogenesis of lysosomal organelles complex 1 subunit 6 && sp|Q08DU8|BL1S6_BOVIN Biogenesis of lysosome-related organelles complex 1 subunit 6 OS=Bos taurus OX=9913 GN=BLOC1S6 PE=1 SV=1 && PF14712:Snapin/Pallidin	43.1275	13.9135	1.75597	8.66157e-06	0.0039773
102189338	SMIM17	small integral membrane protein 17 && sp|P0DL12|SIM17_HUMAN Small integral membrane protein 17 OS=Homo sapiens OX=9606 GN=SMIM17 PE=4 SV=1 && -	small integral membrane protein 17 && sp|P0DL12|SIM17_HUMAN Small integral membrane protein 17 OS=Homo sapiens OX=9606 GN=SMIM17 PE=4 SV=1 && -	4.2115	0.149368	4.84964	1.08225e-05	0.00471473
102178768	CTNND2	catenin delta 2%2C transcript variant X1 && sp|O35927|CTND2_MOUSE Catenin delta-2 OS=Mus musculus OX=10090 GN=Ctnnd2 PE=1 SV=1 && PF00514:Armadillo/beta-catenin-like repeat	catenin delta 2%2C transcript variant X1 && sp|O35927|CTND2_MOUSE Catenin delta-2 OS=Mus musculus OX=10090 GN=Ctnnd2 PE=1 SV=1 && PF00514:Armadillo/beta-catenin-like repeat	51.1011	24.3503	1.36937	1.24108e-05	0.00509396
106503770	EPS8L2	EPS8 like 2%2C transcript variant X1 && sp|Q5RC07|ES8L2_PONAB Epidermal growth factor receptor kinase substrate 8-like protein 2 OS=Pongo abelii OX=9601 GN=EPS8L2 PE=2 SV=1 && -	EPS8 like 2%2C transcript variant X1 && sp|Q5RC07|ES8L2_PONAB Epidermal growth factor receptor kinase substrate 8-like protein 2 OS=Pongo abelii OX=9601 GN=EPS8L2 PE=2 SV=1 && -	3.50277	1.46024	1.37779	1.357e-05	0.00512176
102190346	MIA	melanoma inhibitory activity%2C transcript variant X1 && sp|Q28038|MIA_BOVIN Melanoma-derived growth regulatory protein OS=Bos taurus OX=9913 GN=MIA PE=2 SV=1 && PF07653:Variant SH3 domain	melanoma inhibitory activity%2C transcript variant X1 && sp|Q28038|MIA_BOVIN Melanoma-derived growth regulatory protein OS=Bos taurus OX=9913 GN=MIA PE=2 SV=1 && PF07653:Variant SH3 domain	5.36736	2.45019	1.30585	1.39926e-05	0.00512176
102190970	ALG11	ALG11%2C alpha-1%2C2-mannosyltransferase%2C transcript variant X1 && sp|Q2TAA5|ALG11_HUMAN GDP-Man:Man(3)GlcNAc(2)-PP-Dol alpha-1,2-mannosyltransferase OS=Homo sapiens OX=9606 GN=ALG11 PE=1 SV=2 && PF00534:Glycosyl transferases group 1|PF15924:ALG11 mannosyltransferase N-terminus	ALG11%2C alpha-1%2C2-mannosyltransferase%2C transcript variant X1 && sp|Q2TAA5|ALG11_HUMAN GDP-Man:Man(3)GlcNAc(2)-PP-Dol alpha-1,2-mannosyltransferase OS=Homo sapiens OX=9606 GN=ALG11 PE=1 SV=2 && PF00534:Glycosyl transferases group 1|PF15924:ALG11 mannosyltransferase N-terminus	5.41486	11.8082	-1.04649	1.41685e-05	0.00512176
102179845	RFX2	regulatory factor X2%2C transcript variant X1 && sp|A6QLW9|RFX2_BOVIN DNA-binding protein RFX2 OS=Bos taurus OX=9913 GN=RFX2 PE=2 SV=1 && -	regulatory factor X2%2C transcript variant X1 && sp|A6QLW9|RFX2_BOVIN DNA-binding protein RFX2 OS=Bos taurus OX=9913 GN=RFX2 PE=2 SV=1 && -	22.6121	6.55499	1.62328	1.47943e-05	0.00523658
100860755	GNRHR	gonadotropin releasing hormone receptor%2C transcript variant X1 && sp|P32237|GNRHR_SHEEP Gonadotropin-releasing hormone receptor OS=Ovis aries OX=9940 GN=GNRHR PE=2 SV=1 && PF00001:7 transmembrane receptor (rhodopsin family)	gonadotropin releasing hormone receptor%2C transcript variant X1 && sp|P32237|GNRHR_SHEEP Gonadotropin-releasing hormone receptor OS=Ovis aries OX=9940 GN=GNRHR PE=2 SV=1 && PF00001:7 transmembrane receptor (rhodopsin family)	0.946099	0.0498898	4.34311	1.58176e-05	0.00548452
102175657	PHF21B	PHD finger protein 21B%2C transcript variant X1 && sp|Q96EK2|PF21B_HUMAN PHD finger protein 21B OS=Homo sapiens OX=9606 GN=PHF21B PE=1 SV=1 && -	PHD finger protein 21B%2C transcript variant X1 && sp|Q96EK2|PF21B_HUMAN PHD finger protein 21B OS=Homo sapiens OX=9606 GN=PHF21B PE=1 SV=1 && -	21.4132	4.38669	2.0824	1.76098e-05	0.00594236
102171737	ETV2	ETS variant 2 && sp|O00321|ETV2_HUMAN ETS translocation variant 2 OS=Homo sapiens OX=9606 GN=ETV2 PE=2 SV=2 && PF00178:Ets-domain	ETS variant 2 && sp|O00321|ETV2_HUMAN ETS translocation variant 2 OS=Homo sapiens OX=9606 GN=ETV2 PE=2 SV=2 && PF00178:Ets-domain	0	0.344947	-6.18529	1.79619e-05	0.00594236
102172435	LOC102172435	ferritin light chain && sp|O46415|FRIL_BOVIN Ferritin light chain OS=Bos taurus OX=9913 GN=FTL PE=2 SV=3 && PF00210:Ferritin-like domain	ferritin light chain && sp|O46415|FRIL_BOVIN Ferritin light chain OS=Bos taurus OX=9913 GN=FTL PE=2 SV=3 && PF00210:Ferritin-like domain	1.20663	0.11166	3.46344	1.81873e-05	0.00594236
102169718	GPLD1	glycosylphosphatidylinositol specific phospholipase D1%2C transcript variant X2 && sp|P80109|PHLD_BOVIN Phosphatidylinositol-glycan-specific phospholipase D OS=Bos taurus OX=9913 GN=GPLD1 PE=1 SV=1 && PF00882:Zinc dependent phospholipase C|PF01839:FG-GAP repeat	glycosylphosphatidylinositol specific phospholipase D1%2C transcript variant X2 && sp|P80109|PHLD_BOVIN Phosphatidylinositol-glycan-specific phospholipase D OS=Bos taurus OX=9913 GN=GPLD1 PE=1 SV=1 && PF00882:Zinc dependent phospholipase C|PF01839:FG-GAP repeat	3.01601	1.18204	1.41313	1.86806e-05	0.00598835
108638598	C22H3orf20	chromosome 22 C3orf20 homolog && sp|Q8ND61|CC020_HUMAN Uncharacterized protein C3orf20 OS=Homo sapiens OX=9606 GN=C3orf20 PE=2 SV=2 && PF14977:FAM194 protein	chromosome 22 C3orf20 homolog && sp|Q8ND61|CC020_HUMAN Uncharacterized protein C3orf20 OS=Homo sapiens OX=9606 GN=C3orf20 PE=2 SV=2 && PF14977:FAM194 protein	2.89609	0.603135	2.19189	2.0702e-05	0.00651347
102176561	HMGCS1	3-hydroxy-3-methylglutaryl-CoA synthase 1%2C transcript variant X1 && sp|Q01581|HMCS1_HUMAN Hydroxymethylglutaryl-CoA synthase, cytoplasmic OS=Homo sapiens OX=9606 GN=HMGCS1 PE=1 SV=2 && PF01154:Hydroxymethylglutaryl-coenzyme A synthase N terminal|PF08540:Hydroxymethylglutaryl-coenzyme A synthase C terminal	3-hydroxy-3-methylglutaryl-CoA synthase 1%2C transcript variant X1 && sp|Q01581|HMCS1_HUMAN Hydroxymethylglutaryl-CoA synthase, cytoplasmic OS=Homo sapiens OX=9606 GN=HMGCS1 PE=1 SV=2 && PF01154:Hydroxymethylglutaryl-coenzyme A synthase N terminal|PF08540:Hydroxymethylglutaryl-coenzyme A synthase C terminal	202.723	711.327	-1.73497	2.41947e-05	0.00735666
102172805	LOC102172805	exonuclease mut-7 homolog && sp|Q8N9H8|MUT7_HUMAN Exonuclease mut-7 homolog OS=Homo sapiens OX=9606 GN=EXD3 PE=1 SV=3 && PF01927:Mut7-C RNAse domain	exonuclease mut-7 homolog && sp|Q8N9H8|MUT7_HUMAN Exonuclease mut-7 homolog OS=Homo sapiens OX=9606 GN=EXD3 PE=1 SV=3 && PF01927:Mut7-C RNAse domain	7.94376	1.6383	2.15961	2.4248e-05	0.00735666
102183062	PTTG1	pituitary tumor-transforming 1%2C transcript variant X3 && sp|Q3SZY3|PTTG1_BOVIN Securin OS=Bos taurus OX=9913 GN=PTTG1 PE=2 SV=1 && PF04856:Securin sister-chromatid separation inhibitor	pituitary tumor-transforming 1%2C transcript variant X3 && sp|Q3SZY3|PTTG1_BOVIN Securin OS=Bos taurus OX=9913 GN=PTTG1 PE=2 SV=1 && PF04856:Securin sister-chromatid separation inhibitor	0.295827	1.35916	-2.05967	2.54236e-05	0.00757802
108637178	LOC108637178	lipocalin-like 1 protein && sp|Q6ZST4|LCNL1_HUMAN Lipocalin-like 1 protein OS=Homo sapiens OX=9606 GN=LCNL1 PE=2 SV=2 && -	lipocalin-like 1 protein && sp|Q6ZST4|LCNL1_HUMAN Lipocalin-like 1 protein OS=Homo sapiens OX=9606 GN=LCNL1 PE=2 SV=2 && -	4.87315	1.33801	1.95418	2.65117e-05	0.00773782
102191491	RBM33	RNA binding motif protein 33%2C transcript variant X5 && sp|Q9CXK9|RBM33_MOUSE RNA-binding protein 33 OS=Mus musculus OX=10090 GN=Rbm33 PE=1 SV=2 && -	RNA binding motif protein 33%2C transcript variant X5 && sp|Q9CXK9|RBM33_MOUSE RNA-binding protein 33 OS=Mus musculus OX=10090 GN=Rbm33 PE=1 SV=2 && -	5.28706	3.40149	1.14556	2.76599e-05	0.00773782
102173893	ACMSD	aminocarboxymuconate semialdehyde decarboxylase%2C transcript variant X1 && sp|Q0II68|ACMSD_BOVIN 2-amino-3-carboxymuconate-6-semialdehyde decarboxylase OS=Bos taurus OX=9913 GN=ACMSD PE=2 SV=1 && PF04909:Amidohydrolase	aminocarboxymuconate semialdehyde decarboxylase%2C transcript variant X1 && sp|Q0II68|ACMSD_BOVIN 2-amino-3-carboxymuconate-6-semialdehyde decarboxylase OS=Bos taurus OX=9913 GN=ACMSD PE=2 SV=1 && PF04909:Amidohydrolase	1.7606	0.0064756	6.94019	2.77815e-05	0.00773782
XLOC_007563	XLOC_007563	--	-	1.0482	0.303159	1.87368	3.13267e-05	0.00844828
102191043	TMEM176A	transmembrane protein 176A && sp|Q7YQI4|T176A_BOVIN Transmembrane protein 176A OS=Bos taurus OX=9913 GN=TMEM176A PE=2 SV=1 && PF04103:CD20-like family	transmembrane protein 176A && sp|Q7YQI4|T176A_BOVIN Transmembrane protein 176A OS=Bos taurus OX=9913 GN=TMEM176A PE=2 SV=1 && PF04103:CD20-like family	1.66136	0.156022	3.32427	3.19305e-05	0.00847655
102188439	CCDC57	coiled-coil domain containing 57%2C transcript variant X1 && sp|Q6PHN1|CCD57_MOUSE Coiled-coil domain-containing protein 57 OS=Mus musculus OX=10090 GN=Ccdc57 PE=1 SV=1 && -	coiled-coil domain containing 57%2C transcript variant X1 && sp|Q6PHN1|CCD57_MOUSE Coiled-coil domain-containing protein 57 OS=Mus musculus OX=10090 GN=Ccdc57 PE=1 SV=1 && -	15.3756	4.84504	1.53868	3.32275e-05	0.00868516
102179816	LOC102179816	- && sp|Q56JV9|RS3A_BOVIN 40S ribosomal protein S3a OS=Bos taurus OX=9913 GN=RPS3A PE=2 SV=3 && PF01015:Ribosomal S3Ae family	- && sp|Q56JV9|RS3A_BOVIN 40S ribosomal protein S3a OS=Bos taurus OX=9913 GN=RPS3A PE=2 SV=3 && PF01015:Ribosomal S3Ae family	1.54783	0.410313	1.99069	3.4364e-05	0.00884613
102169762	HMGCR	3-hydroxy-3-methylglutaryl-CoA reductase && sp|A7Z064|HMDH_BOVIN 3-hydroxy-3-methylglutaryl-coenzyme A reductase OS=Bos taurus OX=9913 GN=HMGCR PE=2 SV=2 && PF00368:Hydroxymethylglutaryl-coenzyme A reductase|PF12349:Sterol-sensing domain of SREBP cleavage-activation	3-hydroxy-3-methylglutaryl-CoA reductase && sp|A7Z064|HMDH_BOVIN 3-hydroxy-3-methylglutaryl-coenzyme A reductase OS=Bos taurus OX=9913 GN=HMGCR PE=2 SV=2 && PF00368:Hydroxymethylglutaryl-coenzyme A reductase|PF12349:Sterol-sensing domain of SREBP cleavage-activation	23.3105	71.4876	-1.53936	3.49466e-05	0.00886183
102173284	NOXA1	NADPH oxidase activator 1%2C transcript variant X1 && sp|Q86UR1|NOXA1_HUMAN NADPH oxidase activator 1 OS=Homo sapiens OX=9606 GN=NOXA1 PE=1 SV=1 && PF00018:SH3 domain	NADPH oxidase activator 1%2C transcript variant X1 && sp|Q86UR1|NOXA1_HUMAN NADPH oxidase activator 1 OS=Homo sapiens OX=9606 GN=NOXA1 PE=1 SV=1 && PF00018:SH3 domain	2.83488	0.786398	1.87784	3.62246e-05	0.00905083
102174780	SLC28A1	solute carrier family 28 member 1%2C transcript variant X3 && sp|O62667|S28A1_PIG Sodium/nucleoside cotransporter 1 OS=Sus scrofa OX=9823 GN=SLC28A1 PE=2 SV=1 && -	solute carrier family 28 member 1%2C transcript variant X3 && sp|O62667|S28A1_PIG Sodium/nucleoside cotransporter 1 OS=Sus scrofa OX=9823 GN=SLC28A1 PE=2 SV=1 && -	2.64503	0.191299	2.21564	4.13892e-05	0.00992531
102188619	SLC12A3	solute carrier family 12 member 3%2C transcript variant X2 && sp|P55017|S12A3_HUMAN Solute carrier family 12 member 3 OS=Homo sapiens OX=9606 GN=SLC12A3 PE=1 SV=3 && PF00324:Amino acid permease|PF03522:Solute carrier family 12|PF08403:Amino acid permease N-terminal	solute carrier family 12 member 3%2C transcript variant X2 && sp|P55017|S12A3_HUMAN Solute carrier family 12 member 3 OS=Homo sapiens OX=9606 GN=SLC12A3 PE=1 SV=3 && PF00324:Amino acid permease|PF03522:Solute carrier family 12|PF08403:Amino acid permease N-terminal	1.85675	0.201903	2.61761	4.14772e-05	0.00992531
108635078	LOC108635078	basic proline-rich protein-like && - && -	basic proline-rich protein-like && - && -	23.0871	5.75146	2.1553	4.42168e-05	0.0101617
102176165	AHSG	alpha 2-HS glycoprotein && sp|P29701|FETUA_SHEEP Alpha-2-HS-glycoprotein OS=Ovis aries OX=9940 GN=AHSG PE=1 SV=1 && PF00031:Cystatin domain	alpha 2-HS glycoprotein && sp|P29701|FETUA_SHEEP Alpha-2-HS-glycoprotein OS=Ovis aries OX=9940 GN=AHSG PE=1 SV=1 && PF00031:Cystatin domain	0.0165462	1.18271	-6.06005	4.42594e-05	0.0101617
102183719	SLC38A8	solute carrier family 38 member 8 && sp|A6NNN8|S38A8_HUMAN Putative sodium-coupled neutral amino acid transporter 8 OS=Homo sapiens OX=9606 GN=SLC38A8 PE=2 SV=1 && -	solute carrier family 38 member 8 && sp|A6NNN8|S38A8_HUMAN Putative sodium-coupled neutral amino acid transporter 8 OS=Homo sapiens OX=9606 GN=SLC38A8 PE=2 SV=1 && -	3.66744	0.724863	2.17798	4.52618e-05	0.0102533
106502469	LOC106502469	uncharacterized LOC106502469%2C transcript variant X1 && - && -	uncharacterized LOC106502469%2C transcript variant X1 && - && -	12.6267	2.93957	1.90454	4.72305e-05	0.0105457
102182929	ZBTB7C	zinc finger and BTB domain containing 7C%2C transcript variant X1 && sp|A1YPR0|ZBT7C_HUMAN Zinc finger and BTB domain-containing protein 7C OS=Homo sapiens OX=9606 GN=ZBTB7C PE=2 SV=1 && -	zinc finger and BTB domain containing 7C%2C transcript variant X1 && sp|A1YPR0|ZBT7C_HUMAN Zinc finger and BTB domain-containing protein 7C OS=Homo sapiens OX=9606 GN=ZBTB7C PE=2 SV=1 && -	44.8422	7.82457	1.94649	4.84403e-05	0.0105457
102180065	TNFRSF25	TNF receptor superfamily member 25%2C transcript variant X5 && sp|Q93038|TNR25_HUMAN Tumor necrosis factor receptor superfamily member 25 OS=Homo sapiens OX=9606 GN=TNFRSF25 PE=1 SV=2 && PF00020:TNFR/NGFR cysteine-rich region|PF00531:Death domain	TNF receptor superfamily member 25%2C transcript variant X5 && sp|Q93038|TNR25_HUMAN Tumor necrosis factor receptor superfamily member 25 OS=Homo sapiens OX=9606 GN=TNFRSF25 PE=1 SV=2 && PF00020:TNFR/NGFR cysteine-rich region|PF00531:Death domain	1.48256	0.322422	2.50216	4.87643e-05	0.0105457
102187506	SQLE	squalene epoxidase && sp|Q14534|ERG1_HUMAN Squalene monooxygenase OS=Homo sapiens OX=9606 GN=SQLE PE=1 SV=3 && PF08491:Squalene epoxidase	squalene epoxidase && sp|Q14534|ERG1_HUMAN Squalene monooxygenase OS=Homo sapiens OX=9606 GN=SQLE PE=1 SV=3 && PF08491:Squalene epoxidase	44.0224	102.822	-1.1531	5.01874e-05	0.0105457
106502162	TTLL8	tubulin tyrosine ligase like 8 && sp|A6PVC2|TTLL8_HUMAN Protein monoglycylase TTLL8 OS=Homo sapiens OX=9606 GN=TTLL8 PE=2 SV=4 && -	tubulin tyrosine ligase like 8 && sp|A6PVC2|TTLL8_HUMAN Protein monoglycylase TTLL8 OS=Homo sapiens OX=9606 GN=TTLL8 PE=2 SV=4 && -	2.56805	0.752924	1.8881	5.05548e-05	0.0105457
XLOC_096218	XLOC_096218	--	-	1.33584	0.275765	2.3772	5.17355e-05	0.0105457
102174518	PPARD	peroxisome proliferator activated receptor delta && sp|Q03181|PPARD_HUMAN Peroxisome proliferator-activated receptor delta OS=Homo sapiens OX=9606 GN=PPARD PE=1 SV=1 && PF00105:Zinc finger, C4 type (two domains)|PF00104:Ligand-binding domain of nuclear hormone receptor	peroxisome proliferator activated receptor delta && sp|Q03181|PPARD_HUMAN Peroxisome proliferator-activated receptor delta OS=Homo sapiens OX=9606 GN=PPARD PE=1 SV=1 && PF00105:Zinc finger, C4 type (two domains)|PF00104:Ligand-binding domain of nuclear hormone receptor	8.86216	3.13251	1.31439	5.18927e-05	0.0105457
102190430	LOC102190430	guanine nucleotide-binding protein G(s) subunit alpha isoforms XLas && sp|P84996|ALEX_HUMAN Protein ALEX OS=Homo sapiens OX=9606 GN=GNAS PE=3 SV=1 && -	guanine nucleotide-binding protein G(s) subunit alpha isoforms XLas && sp|P84996|ALEX_HUMAN Protein ALEX OS=Homo sapiens OX=9606 GN=GNAS PE=3 SV=1 && -	1.7025	0.549044	1.78732	5.18968e-05	0.0105457
102178770	LOC102178770	- && sp|P62894|CYC_BOVIN Cytochrome c OS=Bos taurus OX=9913 GN=CYCS PE=1 SV=2 && PF00034:Cytochrome c	- && sp|P62894|CYC_BOVIN Cytochrome c OS=Bos taurus OX=9913 GN=CYCS PE=1 SV=2 && PF00034:Cytochrome c	37.3186	7.68591	2.2199	5.21387e-05	0.0105457
108635303	LOC108635303	collagen alpha-1(I) chain-like && - && -	collagen alpha-1(I) chain-like && - && -	59.5739	13.6629	2.01196	5.30166e-05	0.0105971
102176375	LOC102176375	ubiquitin D && sp|O15205|UBD_HUMAN Ubiquitin D OS=Homo sapiens OX=9606 GN=UBD PE=1 SV=2 && PF00240:Ubiquitin family	ubiquitin D && sp|O15205|UBD_HUMAN Ubiquitin D OS=Homo sapiens OX=9606 GN=UBD PE=1 SV=2 && PF00240:Ubiquitin family	3.10423	0.66567	2.31682	5.76367e-05	0.0109352
102180190	ITGB7	integrin subunit beta 7%2C transcript variant X1 && sp|P26010|ITB7_HUMAN Integrin beta-7 OS=Homo sapiens OX=9606 GN=ITGB7 PE=1 SV=1 && -	integrin subunit beta 7%2C transcript variant X1 && sp|P26010|ITB7_HUMAN Integrin beta-7 OS=Homo sapiens OX=9606 GN=ITGB7 PE=1 SV=1 && -	1.74006	0.6528	1.94019	5.7854e-05	0.0109352
102183591	VSIG10L	V-set and immunoglobulin domain containing 10 like%2C transcript variant X1 && sp|Q86VR7|VS10L_HUMAN V-set and immunoglobulin domain-containing protein 10-like OS=Homo sapiens OX=9606 GN=VSIG10L PE=2 SV=2 && PF13895:Immunoglobulin domain	V-set and immunoglobulin domain containing 10 like%2C transcript variant X1 && sp|Q86VR7|VS10L_HUMAN V-set and immunoglobulin domain-containing protein 10-like OS=Homo sapiens OX=9606 GN=VSIG10L PE=2 SV=2 && PF13895:Immunoglobulin domain	0.781495	0.281236	1.56813	5.80717e-05	0.0109352
XLOC_011425	XLOC_011425	--	-	0.878166	0.151288	2.59453	5.83238e-05	0.0109352
XLOC_004642	XLOC_004642	--	-	0.828795	0.219884	1.99005	5.85699e-05	0.0109352
102183135	MOV10L1	Mov10 RISC complex RNA helicase like 1 && sp|Q9BXT6|M10L1_HUMAN RNA helicase Mov10l1 OS=Homo sapiens OX=9606 GN=MOV10L1 PE=2 SV=1 && -	Mov10 RISC complex RNA helicase like 1 && sp|Q9BXT6|M10L1_HUMAN RNA helicase Mov10l1 OS=Homo sapiens OX=9606 GN=MOV10L1 PE=2 SV=1 && -	0.299842	0.043938	3.33665	6.60606e-05	0.0120395
102176025	LOC102176025	ras-related protein Rab-33A && sp|Q14088|RB33A_HUMAN Ras-related protein Rab-33A OS=Homo sapiens OX=9606 GN=RAB33A PE=1 SV=2 && PF00071:Ras family	ras-related protein Rab-33A && sp|Q14088|RB33A_HUMAN Ras-related protein Rab-33A OS=Homo sapiens OX=9606 GN=RAB33A PE=1 SV=2 && PF00071:Ras family	15.3985	36.4115	-1.1747	6.66103e-05	0.0120395
102179179	KCNIP4	potassium voltage-gated channel interacting protein 4%2C transcript variant X2 && sp|Q2KI69|KCIP4_BOVIN Kv channel-interacting protein 4 OS=Bos taurus OX=9913 GN=KCNIP4 PE=2 SV=1 && PF13833:EF-hand domain pair|PF13499:EF-hand domain pair	potassium voltage-gated channel interacting protein 4%2C transcript variant X2 && sp|Q2KI69|KCIP4_BOVIN Kv channel-interacting protein 4 OS=Bos taurus OX=9913 GN=KCNIP4 PE=2 SV=1 && PF13833:EF-hand domain pair|PF13499:EF-hand domain pair	48.9138	26.085	1.34112	6.87844e-05	0.0121873
102169168	MEI1	meiotic double-stranded break formation protein 1 && sp|Q5TIA1|MEI1_HUMAN Meiosis inhibitor protein 1 OS=Homo sapiens OX=9606 GN=MEI1 PE=2 SV=2 && -	meiotic double-stranded break formation protein 1 && sp|Q5TIA1|MEI1_HUMAN Meiosis inhibitor protein 1 OS=Homo sapiens OX=9606 GN=MEI1 PE=2 SV=2 && -	3.57859	1.15853	1.24149	6.88632e-05	0.0121873
102173873	SFSWAP	splicing factor SWAP homolog%2C transcript variant X9 && sp|Q12872|SFSWA_HUMAN Splicing factor, suppressor of white-apricot homolog OS=Homo sapiens OX=9606 GN=SFSWAP PE=1 SV=3 && -	splicing factor SWAP homolog%2C transcript variant X9 && sp|Q12872|SFSWA_HUMAN Splicing factor, suppressor of white-apricot homolog OS=Homo sapiens OX=9606 GN=SFSWAP PE=1 SV=3 && -	5.91434	2.38049	1.52436	7.02669e-05	0.0123076
102170114	SSPO	SCO-spondin && sp|P98167|SSPO_BOVIN SCO-spondin OS=Bos taurus OX=9913 GN=SSPO PE=2 SV=2 && PF00093:von Willebrand factor type C domain|PF00754:F5/8 type C domain|PF00094:von Willebrand factor type D domain|PF08742:C8 domain|PF00057:Low-density lipoprotein receptor domain class A|PF00090:Thrombospondin type 1 domain|PF01826:Trypsin Inhibitor like cysteine rich domain	SCO-spondin && sp|P98167|SSPO_BOVIN SCO-spondin OS=Bos taurus OX=9913 GN=SSPO PE=2 SV=2 && PF00093:von Willebrand factor type C domain|PF00754:F5/8 type C domain|PF00094:von Willebrand factor type D domain|PF08742:C8 domain|PF00057:Low-density lipoprotein receptor domain class A|PF00090:Thrombospondin type 1 domain|PF01826:Trypsin Inhibitor like cysteine rich domain	5.08608	1.12486	2.01847	7.18562e-05	0.0124575
102175910	ATPIF1	ATPase inhibitory factor 1 && sp|P01096|ATIF1_BOVIN ATPase inhibitor, mitochondrial OS=Bos taurus OX=9913 GN=ATP5IF1 PE=1 SV=2 && PF04568:Mitochondrial ATPase inhibitor, IATP	ATPase inhibitory factor 1 && sp|P01096|ATIF1_BOVIN ATPase inhibitor, mitochondrial OS=Bos taurus OX=9913 GN=ATP5IF1 PE=1 SV=2 && PF04568:Mitochondrial ATPase inhibitor, IATP	35.524	106.555	-1.52466	7.29292e-05	0.0125158
102173175	FAM129C	family with sequence similarity 129 member C && sp|Q86XR2|NIBA3_HUMAN Protein Niban 3 OS=Homo sapiens OX=9606 GN=NIBAN3 PE=1 SV=2 && -	family with sequence similarity 129 member C && sp|Q86XR2|NIBA3_HUMAN Protein Niban 3 OS=Homo sapiens OX=9606 GN=NIBAN3 PE=1 SV=2 && -	1.29154	0.116988	2.19484	7.46264e-05	0.0125767
102179940	LENG8	leukocyte receptor cluster member 8%2C transcript variant X2 && sp|Q96PV6|LENG8_HUMAN Leukocyte receptor cluster member 8 OS=Homo sapiens OX=9606 GN=LENG8 PE=1 SV=3 && -	leukocyte receptor cluster member 8%2C transcript variant X2 && sp|Q96PV6|LENG8_HUMAN Leukocyte receptor cluster member 8 OS=Homo sapiens OX=9606 GN=LENG8 PE=1 SV=3 && -	11.1204	2.63008	2.25442	7.49445e-05	0.0125767
XLOC_098736	XLOC_098736	--	-	0.579737	0.011859	5.67208	7.55049e-05	0.0125767
102169859	MED15	mediator complex subunit 15%2C transcript variant X1 && sp|Q96RN5|MED15_HUMAN Mediator of RNA polymerase II transcription subunit 15 OS=Homo sapiens OX=9606 GN=MED15 PE=1 SV=2 && PF09606:ARC105 or Med15 subunit of Mediator complex non-fungal	mediator complex subunit 15%2C transcript variant X1 && sp|Q96RN5|MED15_HUMAN Mediator of RNA polymerase II transcription subunit 15 OS=Homo sapiens OX=9606 GN=MED15 PE=1 SV=2 && PF09606:ARC105 or Med15 subunit of Mediator complex non-fungal	14.784	3.00006	1.73036	7.93185e-05	0.0130837
102184026	ERMAP	erythroblast membrane associated protein (Scianna blood group) && sp|Q9JLN5|ERMAP_MOUSE Erythroid membrane-associated protein OS=Mus musculus OX=10090 GN=Ermap PE=1 SV=2 && -	erythroblast membrane associated protein (Scianna blood group) && sp|Q9JLN5|ERMAP_MOUSE Erythroid membrane-associated protein OS=Mus musculus OX=10090 GN=Ermap PE=1 SV=2 && -	1.10508	0.290354	1.82426	8.38348e-05	0.0135653
102176638	ASIC2	acid sensing ion channel subunit 2%2C transcript variant X1 && sp|Q925H0|ASIC2_MOUSE Acid-sensing ion channel 2 OS=Mus musculus OX=10090 GN=Asic2 PE=1 SV=1 && -	acid sensing ion channel subunit 2%2C transcript variant X1 && sp|Q925H0|ASIC2_MOUSE Acid-sensing ion channel 2 OS=Mus musculus OX=10090 GN=Asic2 PE=1 SV=1 && -	6.87466	2.66853	1.52597	8.58879e-05	0.0137664
102173105	GALNT18	polypeptide N-acetylgalactosaminyltransferase 18%2C transcript variant X2 && sp|Q6P9A2|GLT18_HUMAN Polypeptide N-acetylgalactosaminyltransferase 18 OS=Homo sapiens OX=9606 GN=GALNT18 PE=2 SV=2 && -	polypeptide N-acetylgalactosaminyltransferase 18%2C transcript variant X2 && sp|Q6P9A2|GLT18_HUMAN Polypeptide N-acetylgalactosaminyltransferase 18 OS=Homo sapiens OX=9606 GN=GALNT18 PE=2 SV=2 && -	58.5871	20.8853	1.17918	8.77813e-05	0.0138444
102190035	ODF3B	outer dense fiber of sperm tails 3B && sp|A8MYP8|ODF3B_HUMAN Outer dense fiber protein 3B OS=Homo sapiens OX=9606 GN=ODF3B PE=1 SV=1 && -	outer dense fiber of sperm tails 3B && sp|A8MYP8|ODF3B_HUMAN Outer dense fiber protein 3B OS=Homo sapiens OX=9606 GN=ODF3B PE=1 SV=1 && -	1.97465	0.938714	1.2354	8.80045e-05	0.0138444
102187148	LOC102187148	uncharacterized LOC102187148%2C transcript variant X2 && - && PF03061:Thioesterase superfamily	uncharacterized LOC102187148%2C transcript variant X2 && - && PF03061:Thioesterase superfamily	5.69001	0.978931	2.00726	9.02285e-05	0.0139729
102179719	LY6G6F	lymphocyte antigen 6 complex%2C locus G6F && sp|Q0V881|LY66F_BOVIN Lymphocyte antigen 6 complex locus protein G6f OS=Bos taurus OX=9913 GN=LY6G6F PE=2 SV=1 && -	lymphocyte antigen 6 complex%2C locus G6F && sp|Q0V881|LY66F_BOVIN Lymphocyte antigen 6 complex locus protein G6f OS=Bos taurus OX=9913 GN=LY6G6F PE=2 SV=1 && -	0	0.291934	-6.15472	9.20556e-05	0.0139729
XLOC_043632	XLOC_043632	--	-	1.40413	0.529365	1.48372	9.26506e-05	0.0139729
100860846	FABP3	fatty acid binding protein 3%2C transcript variant X1 && sp|Q4TZH2|FABPH_BOSMU Fatty acid-binding protein, heart OS=Bos mutus grunniens OX=30521 GN=FABP3 PE=3 SV=3 && PF00061:Lipocalin / cytosolic fatty-acid binding protein family	fatty acid binding protein 3%2C transcript variant X1 && sp|Q4TZH2|FABPH_BOSMU Fatty acid-binding protein, heart OS=Bos mutus grunniens OX=30521 GN=FABP3 PE=3 SV=3 && PF00061:Lipocalin / cytosolic fatty-acid binding protein family	46.0686	156.185	-1.70086	9.32774e-05	0.0139729
XLOC_054664	XLOC_054664	--	-	1.16293	0.220026	2.48367	9.35649e-05	0.0139729
102172979	TEX11	testis expressed 11 && sp|Q8IYF3|TEX11_HUMAN Testis-expressed protein 11 OS=Homo sapiens OX=9606 GN=TEX11 PE=1 SV=3 && -	testis expressed 11 && sp|Q8IYF3|TEX11_HUMAN Testis-expressed protein 11 OS=Homo sapiens OX=9606 GN=TEX11 PE=1 SV=3 && -	8.01496	2.69004	1.48868	9.37558e-05	0.0139729
102179476	BMP1	bone morphogenetic protein 1%2C transcript variant X1 && sp|P13497|BMP1_HUMAN Bone morphogenetic protein 1 OS=Homo sapiens OX=9606 GN=BMP1 PE=1 SV=2 && -	bone morphogenetic protein 1%2C transcript variant X1 && sp|P13497|BMP1_HUMAN Bone morphogenetic protein 1 OS=Homo sapiens OX=9606 GN=BMP1 PE=1 SV=2 && -	4.45296	1.27306	1.86107	9.49791e-05	0.0140321
102191533	LOC102191533	isopentenyl-diphosphate Delta-isomerase 1 && sp|Q1LZ95|IDI1_BOVIN Isopentenyl-diphosphate Delta-isomerase 1 OS=Bos taurus OX=9913 GN=IDI1 PE=2 SV=2 && PF00293:NUDIX domain	isopentenyl-diphosphate Delta-isomerase 1 && sp|Q1LZ95|IDI1_BOVIN Isopentenyl-diphosphate Delta-isomerase 1 OS=Bos taurus OX=9913 GN=IDI1 PE=2 SV=2 && PF00293:NUDIX domain	21.4655	76.5663	-1.74884	9.58553e-05	0.0140395
102176958	LOC102176958	histone-arginine methyltransferase CARM1-like && sp|Q5XK84|CARM1_XENLA Histone-arginine methyltransferase CARM1 OS=Xenopus laevis OX=8355 GN=carm1 PE=2 SV=1 && PF06325:Ribosomal protein L11 methyltransferase (PrmA)|PF11531:Coactivator-associated arginine methyltransferase 1 N terminal	histone-arginine methyltransferase CARM1-like && sp|Q5XK84|CARM1_XENLA Histone-arginine methyltransferase CARM1 OS=Xenopus laevis OX=8355 GN=carm1 PE=2 SV=1 && PF06325:Ribosomal protein L11 methyltransferase (PrmA)|PF11531:Coactivator-associated arginine methyltransferase 1 N terminal	3.37424	0.118114	3.56534	9.89412e-05	0.0143676
102187010	SCUBE3	signal peptide%2C CUB domain and EGF like domain containing 3%2C transcript variant X1 && sp|Q8IX30|SCUB3_HUMAN Signal peptide, CUB and EGF-like domain-containing protein 3 OS=Homo sapiens OX=9606 GN=SCUBE3 PE=1 SV=1 && -	signal peptide%2C CUB domain and EGF like domain containing 3%2C transcript variant X1 && sp|Q8IX30|SCUB3_HUMAN Signal peptide, CUB and EGF-like domain-containing protein 3 OS=Homo sapiens OX=9606 GN=SCUBE3 PE=1 SV=1 && -	3.06598	1.32149	1.31165	0.000100723	0.0145024
108635080	LOC108635080	collagen alpha-1(III) chain-like && - && -	collagen alpha-1(III) chain-like && - && -	673.302	291.667	1.48207	0.000101896	0.014548
106503162	SHISA7	shisa family member 7%2C transcript variant X1 && sp|Q8C3Q5|SHSA7_MOUSE Protein shisa-7 OS=Mus musculus OX=10090 GN=Shisa7 PE=1 SV=3 && -	shisa family member 7%2C transcript variant X1 && sp|Q8C3Q5|SHSA7_MOUSE Protein shisa-7 OS=Mus musculus OX=10090 GN=Shisa7 PE=1 SV=3 && -	5.66226	2.09382	1.43261	0.000103923	0.0147131
XLOC_006907	XLOC_006907	--	-	1.45447	0.11676	3.70635	0.000111837	0.0153235
102172998	LURAP1L	leucine rich adaptor protein 1 like && sp|Q5BJW5|LUR1L_RAT Leucine rich adaptor protein 1-like OS=Rattus norvegicus OX=10116 GN=Lurap1l PE=2 SV=1 && PF14854:Leucine rich adaptor protein	leucine rich adaptor protein 1 like && sp|Q5BJW5|LUR1L_RAT Leucine rich adaptor protein 1-like OS=Rattus norvegicus OX=10116 GN=Lurap1l PE=2 SV=1 && PF14854:Leucine rich adaptor protein	15.5114	5.20761	1.17789	0.000114135	0.0154328
102179601	PTX3	pentraxin 3 && sp|Q0VCG9|PTX3_BOVIN Pentraxin-related protein PTX3 OS=Bos taurus OX=9913 GN=PTX3 PE=2 SV=1 && PF00354:Pentaxin family	pentraxin 3 && sp|Q0VCG9|PTX3_BOVIN Pentraxin-related protein PTX3 OS=Bos taurus OX=9913 GN=PTX3 PE=2 SV=1 && PF00354:Pentaxin family	0.0201552	0.476724	-4.51143	0.000114452	0.0154328
102175334	TMEM108	transmembrane protein 108%2C transcript variant X1 && sp|A6QLF8|TM108_BOVIN Transmembrane protein 108 OS=Bos taurus OX=9913 GN=TMEM108 PE=2 SV=1 && PF15759:TMEM108 family	transmembrane protein 108%2C transcript variant X1 && sp|A6QLF8|TM108_BOVIN Transmembrane protein 108 OS=Bos taurus OX=9913 GN=TMEM108 PE=2 SV=1 && PF15759:TMEM108 family	24.785	8.51649	1.45919	0.000116466	0.0155808
XLOC_040401	XLOC_040401	--	-	1.32504	0.227299	2.60155	0.00011757	0.0156055
XLOC_011408	XLOC_011408	--	-	1.2541	0.24301	2.44712	0.000122968	0.0160798
102172752	GLTSCR1	glioma tumor suppressor candidate region gene 1 && sp|Q9NZM4|BICRA_HUMAN BRD4-interacting chromatin-remodeling complex-associated protein OS=Homo sapiens OX=9606 GN=BICRA PE=1 SV=2 && -	glioma tumor suppressor candidate region gene 1 && sp|Q9NZM4|BICRA_HUMAN BRD4-interacting chromatin-remodeling complex-associated protein OS=Homo sapiens OX=9606 GN=BICRA PE=1 SV=2 && -	21.5669	6.56818	1.58779	0.000123035	0.0160798
106502685	CLIC3	chloride intracellular channel 3 && sp|O95833|CLIC3_HUMAN Chloride intracellular channel protein 3 OS=Homo sapiens OX=9606 GN=CLIC3 PE=1 SV=2 && PF13410:Glutathione S-transferase, C-terminal domain|PF13417:Glutathione S-transferase, N-terminal domain	chloride intracellular channel 3 && sp|O95833|CLIC3_HUMAN Chloride intracellular channel protein 3 OS=Homo sapiens OX=9606 GN=CLIC3 PE=1 SV=2 && PF13410:Glutathione S-transferase, C-terminal domain|PF13417:Glutathione S-transferase, N-terminal domain	1.45924	0.31696	2.31785	0.000124797	0.0161855
XLOC_009436	XLOC_009436	--	-	0.586645	0.149837	2.04381	0.000127353	0.0163918
102184922	LOC102184922	interferon-induced very large GTPase 1 && sp|Q7Z2Y8|GVIN1_HUMAN Interferon-induced very large GTPase 1 OS=Homo sapiens OX=9606 GN=GVINP1 PE=2 SV=2 && PF05879:Root hair defective 3 GTP-binding protein (RHD3)	interferon-induced very large GTPase 1 && sp|Q7Z2Y8|GVIN1_HUMAN Interferon-induced very large GTPase 1 OS=Homo sapiens OX=9606 GN=GVINP1 PE=2 SV=2 && PF05879:Root hair defective 3 GTP-binding protein (RHD3)	3.86653	2.3418	1.0872	0.000131256	0.016701
102173849	ARFGEF3	ARFGEF family member 3%2C transcript variant X1 && sp|Q5TH69|BIG3_HUMAN Brefeldin A-inhibited guanine nucleotide-exchange protein 3 OS=Homo sapiens OX=9606 GN=ARFGEF3 PE=1 SV=3 && PF16213:Dimerisation and cyclophilin-binding domain of Mon2|PF09324:Domain of unknown function (DUF1981)	ARFGEF family member 3%2C transcript variant X1 && sp|Q5TH69|BIG3_HUMAN Brefeldin A-inhibited guanine nucleotide-exchange protein 3 OS=Homo sapiens OX=9606 GN=ARFGEF3 PE=1 SV=3 && PF16213:Dimerisation and cyclophilin-binding domain of Mon2|PF09324:Domain of unknown function (DUF1981)	8.01027	15.4474	-1.1647	0.000131883	0.016701
106503826	LOC106503826	uncharacterized LOC106503826 && sp|Q58DL7|ARHG9_BOVIN Rho guanine nucleotide exchange factor 9 OS=Bos taurus OX=9913 GN=ARHGEF9 PE=2 SV=1 && -	uncharacterized LOC106503826 && sp|Q58DL7|ARHG9_BOVIN Rho guanine nucleotide exchange factor 9 OS=Bos taurus OX=9913 GN=ARHGEF9 PE=2 SV=1 && -	23.4235	8.17634	1.20636	0.000132704	0.016701
102181353	RTTN	rotatin%2C transcript variant X1 && sp|Q86VV8|RTTN_HUMAN Rotatin OS=Homo sapiens OX=9606 GN=RTTN PE=1 SV=3 && PF14726:Rotatin, an armadillo repeat protein, centriole functioning	rotatin%2C transcript variant X1 && sp|Q86VV8|RTTN_HUMAN Rotatin OS=Homo sapiens OX=9606 GN=RTTN PE=1 SV=3 && PF14726:Rotatin, an armadillo repeat protein, centriole functioning	4.20949	2.04221	1.13857	0.000133757	0.0167098
102177633	WDR27	WD repeat domain 27 && sp|A2RRH5|WDR27_HUMAN WD repeat-containing protein 27 OS=Homo sapiens OX=9606 GN=WDR27 PE=1 SV=3 && -	WD repeat domain 27 && sp|A2RRH5|WDR27_HUMAN WD repeat-containing protein 27 OS=Homo sapiens OX=9606 GN=WDR27 PE=1 SV=3 && -	8.89279	1.81889	2.22994	0.000138763	0.0170751
102190002	IDH1	isocitrate dehydrogenase (NADP(+)) 1%2C cytosolic%2C transcript variant X1 && sp|Q9XSG3|IDHC_BOVIN Isocitrate dehydrogenase [NADP] cytoplasmic OS=Bos taurus OX=9913 GN=IDH1 PE=2 SV=1 && PF00180:Isocitrate/isopropylmalate dehydrogenase	isocitrate dehydrogenase (NADP(+)) 1%2C cytosolic%2C transcript variant X1 && sp|Q9XSG3|IDHC_BOVIN Isocitrate dehydrogenase [NADP] cytoplasmic OS=Bos taurus OX=9913 GN=IDH1 PE=2 SV=1 && PF00180:Isocitrate/isopropylmalate dehydrogenase	48.1098	165.769	-1.71436	0.000139696	0.0170751
108634577	LOC108634577	collagen alpha-1(I) chain-like && - && -	collagen alpha-1(I) chain-like && - && -	30.544	6.39235	2.32224	0.000141668	0.0170903
102182167	MYO15A	myosin XVA && sp|Q9UKN7|MYO15_HUMAN Unconventional myosin-XV OS=Homo sapiens OX=9606 GN=MYO15A PE=1 SV=2 && PF07653:Variant SH3 domain|PF00373:FERM central domain|PF00063:Myosin head (motor domain)|PF00784:MyTH4 domain	myosin XVA && sp|Q9UKN7|MYO15_HUMAN Unconventional myosin-XV OS=Homo sapiens OX=9606 GN=MYO15A PE=1 SV=2 && PF07653:Variant SH3 domain|PF00373:FERM central domain|PF00063:Myosin head (motor domain)|PF00784:MyTH4 domain	1.94049	0.116346	2.98323	0.0001425	0.0170903
102175444	SLC22A13	solute carrier family 22 member 13 && sp|Q9Y226|S22AD_HUMAN Solute carrier family 22 member 13 OS=Homo sapiens OX=9606 GN=SLC22A13 PE=2 SV=2 && -	solute carrier family 22 member 13 && sp|Q9Y226|S22AD_HUMAN Solute carrier family 22 member 13 OS=Homo sapiens OX=9606 GN=SLC22A13 PE=2 SV=2 && -	3.79423	0.643172	2.50484	0.000142838	0.0170903
XLOC_068747	XLOC_068747	--	-	1.68566	0.344798	2.36398	0.00014769	0.017337
106501788	ADGRA1	adhesion G protein-coupled receptor A1 && sp|Q8C4G9|AGRA1_MOUSE Adhesion G protein-coupled receptor A1 OS=Mus musculus OX=10090 GN=Adgra1 PE=2 SV=1 && -	adhesion G protein-coupled receptor A1 && sp|Q8C4G9|AGRA1_MOUSE Adhesion G protein-coupled receptor A1 OS=Mus musculus OX=10090 GN=Adgra1 PE=2 SV=1 && -	8.90142	3.18221	1.80176	0.000148028	0.017337
102190184	GPA33	glycoprotein A33 && sp|Q9JKA5|GPA33_MOUSE Cell surface A33 antigen OS=Mus musculus OX=10090 GN=Gpa33 PE=2 SV=2 && PF13927:Immunoglobulin domain|PF07686:Immunoglobulin V-set domain	glycoprotein A33 && sp|Q9JKA5|GPA33_MOUSE Cell surface A33 antigen OS=Mus musculus OX=10090 GN=Gpa33 PE=2 SV=2 && PF13927:Immunoglobulin domain|PF07686:Immunoglobulin V-set domain	0	0.418611	-7.20377	0.000148509	0.017337
102169040	MVD	mevalonate diphosphate decarboxylase && sp|Q0P570|MVD1_BOVIN Diphosphomevalonate decarboxylase OS=Bos taurus OX=9913 GN=MVD PE=2 SV=1 && PF18376:Mevalonate 5-diphosphate decarboxylase C-terminal domain|PF00288:GHMP kinases N terminal domain	mevalonate diphosphate decarboxylase && sp|Q0P570|MVD1_BOVIN Diphosphomevalonate decarboxylase OS=Bos taurus OX=9913 GN=MVD PE=2 SV=1 && PF18376:Mevalonate 5-diphosphate decarboxylase C-terminal domain|PF00288:GHMP kinases N terminal domain	9.84301	30.866	-1.56504	0.000148982	0.017337
102179226	PKD1L2	polycystin 1 like 2 && sp|Q7Z442|PK1L2_HUMAN Polycystic kidney disease protein 1-like 2 OS=Homo sapiens OX=9606 GN=PKD1L2 PE=1 SV=5 && PF02140:Galactose binding lectin domain|PF08016:Polycystin cation channel|PF02010:REJ domain|PF01825:GPCR proteolysis site, GPS, motif|PF00059:Lectin C-type domain|PF01477:PLAT/LH2 domain	polycystin 1 like 2 && sp|Q7Z442|PK1L2_HUMAN Polycystic kidney disease protein 1-like 2 OS=Homo sapiens OX=9606 GN=PKD1L2 PE=1 SV=5 && PF02140:Galactose binding lectin domain|PF08016:Polycystin cation channel|PF02010:REJ domain|PF01825:GPCR proteolysis site, GPS, motif|PF00059:Lectin C-type domain|PF01477:PLAT/LH2 domain	8.35328	3.21728	1.3352	0.000156172	0.0179054
102179495	KCNB2	potassium voltage-gated channel subfamily B member 2 && sp|Q4ZHA6|KCNB2_BOVIN Potassium voltage-gated channel subfamily B member 2 OS=Bos taurus OX=9913 GN=KCNB2 PE=2 SV=1 && PF02214:BTB/POZ domain|PF03521:Kv2 voltage-gated K+ channel|PF00520:Ion transport protein	potassium voltage-gated channel subfamily B member 2 && sp|Q4ZHA6|KCNB2_BOVIN Potassium voltage-gated channel subfamily B member 2 OS=Bos taurus OX=9913 GN=KCNB2 PE=2 SV=1 && PF02214:BTB/POZ domain|PF03521:Kv2 voltage-gated K+ channel|PF00520:Ion transport protein	6.17725	3.3855	1.16024	0.000157028	0.0179054
XLOC_061241	XLOC_061241	--	-	2.12515	0.347914	2.69327	0.000160034	0.0180064
102172637	LECT1	leukocyte cell derived chemotaxin 1%2C transcript variant X2 && sp|P17404|CNMD_BOVIN Leukocyte cell-derived chemotaxin 1 OS=Bos taurus OX=9913 GN=CNMD PE=1 SV=2 && PF04089:BRICHOS domain	leukocyte cell derived chemotaxin 1%2C transcript variant X2 && sp|P17404|CNMD_BOVIN Leukocyte cell-derived chemotaxin 1 OS=Bos taurus OX=9913 GN=CNMD PE=1 SV=2 && PF04089:BRICHOS domain	1.4764	4.78163	-1.6221	0.000162526	0.0180491
106503205	HAP1	huntingtin associated protein 1 && sp|P54257|HAP1_HUMAN Huntingtin-associated protein 1 OS=Homo sapiens OX=9606 GN=HAP1 PE=1 SV=3 && -	huntingtin associated protein 1 && sp|P54257|HAP1_HUMAN Huntingtin-associated protein 1 OS=Homo sapiens OX=9606 GN=HAP1 PE=1 SV=3 && -	1.67579	0.30756	2.5388	0.000162538	0.0180491
XLOC_002779	XLOC_002779	--	-	0.856007	0.152945	2.55792	0.000165185	0.0181203
102181676	MIER2	MIER family member 2%2C transcript variant X2 && sp|A5PJX4|MIER2_BOVIN Mesoderm induction early response protein 2 OS=Bos taurus OX=9913 GN=MIER2 PE=2 SV=1 && PF00249:Myb-like DNA-binding domain|PF01448:ELM2 domain	MIER family member 2%2C transcript variant X2 && sp|A5PJX4|MIER2_BOVIN Mesoderm induction early response protein 2 OS=Bos taurus OX=9913 GN=MIER2 PE=2 SV=1 && PF00249:Myb-like DNA-binding domain|PF01448:ELM2 domain	7.07375	2.68528	1.24381	0.00016563	0.0181203
XLOC_009395	XLOC_009395	--	-	0.479868	0.116069	2.12634	0.000166378	0.0181203
102170828	EIF4E3	eukaryotic translation initiation factor 4E family member 3%2C transcript variant X3 && sp|Q8N5X7|IF4E3_HUMAN Eukaryotic translation initiation factor 4E type 3 OS=Homo sapiens OX=9606 GN=EIF4E3 PE=1 SV=4 && PF01652:Eukaryotic initiation factor 4E	eukaryotic translation initiation factor 4E family member 3%2C transcript variant X3 && sp|Q8N5X7|IF4E3_HUMAN Eukaryotic translation initiation factor 4E type 3 OS=Homo sapiens OX=9606 GN=EIF4E3 PE=1 SV=4 && PF01652:Eukaryotic initiation factor 4E	27.7856	12.7578	1.04869	0.000169898	0.0181819
102179639	BEST1	bestrophin 1%2C transcript variant X1 && sp|O76090|BEST1_HUMAN Bestrophin-1 OS=Homo sapiens OX=9606 GN=BEST1 PE=1 SV=1 && PF01062:Bestrophin, RFP-TM, chloride channel	bestrophin 1%2C transcript variant X1 && sp|O76090|BEST1_HUMAN Bestrophin-1 OS=Homo sapiens OX=9606 GN=BEST1 PE=1 SV=1 && PF01062:Bestrophin, RFP-TM, chloride channel	1.11994	0.597203	1.19592	0.00017025	0.0181819
102174157	B3GNTL1	UDP-GlcNAc_betaGal beta-1%2C3-N-acetylglucosaminyltransferase-like 1%2C transcript variant X1 && sp|Q67FW5|B3GNL_HUMAN UDP-GlcNAc:betaGal beta-1,3-N-acetylglucosaminyltransferase-like protein 1 OS=Homo sapiens OX=9606 GN=B3GNTL1 PE=2 SV=2 && -	UDP-GlcNAc_betaGal beta-1%2C3-N-acetylglucosaminyltransferase-like 1%2C transcript variant X1 && sp|Q67FW5|B3GNL_HUMAN UDP-GlcNAc:betaGal beta-1,3-N-acetylglucosaminyltransferase-like protein 1 OS=Homo sapiens OX=9606 GN=B3GNTL1 PE=2 SV=2 && -	15.0019	3.04571	1.57289	0.000171164	0.0181819
108638527	SPTSSA	serine palmitoyltransferase small subunit A && sp|Q969W0|SPTSA_HUMAN Serine palmitoyltransferase small subunit A OS=Homo sapiens OX=9606 GN=SPTSSA PE=1 SV=2 && PF11779:Small subunit of serine palmitoyltransferase-like	serine palmitoyltransferase small subunit A && sp|Q969W0|SPTSA_HUMAN Serine palmitoyltransferase small subunit A OS=Homo sapiens OX=9606 GN=SPTSSA PE=1 SV=2 && PF11779:Small subunit of serine palmitoyltransferase-like	3.10624	9.17216	-1.3989	0.000171224	0.0181819
102169187	MAPK6	mitogen-activated protein kinase 6%2C transcript variant X2 && sp|Q16659|MK06_HUMAN Mitogen-activated protein kinase 6 OS=Homo sapiens OX=9606 GN=MAPK6 PE=1 SV=1 && -	mitogen-activated protein kinase 6%2C transcript variant X2 && sp|Q16659|MK06_HUMAN Mitogen-activated protein kinase 6 OS=Homo sapiens OX=9606 GN=MAPK6 PE=1 SV=1 && -	17.6913	39.9141	-1.02819	0.000176404	0.0185006
102183686	TRIM7	tripartite motif containing 7 && sp|Q9C029|TRIM7_HUMAN E3 ubiquitin-protein ligase TRIM7 OS=Homo sapiens OX=9606 GN=TRIM7 PE=1 SV=2 && -	tripartite motif containing 7 && sp|Q9C029|TRIM7_HUMAN E3 ubiquitin-protein ligase TRIM7 OS=Homo sapiens OX=9606 GN=TRIM7 PE=1 SV=2 && -	5.18019	2.1974	1.31313	0.000180581	0.0187078
102175804	C1H3orf30	chromosome 1 C3orf30 homolog && sp|Q96M34|TEX55_HUMAN Testis-specific expressed protein 55 OS=Homo sapiens OX=9606 GN=TEX55 PE=1 SV=2 && PF17819:Family of unknown function (DUF5582)	chromosome 1 C3orf30 homolog && sp|Q96M34|TEX55_HUMAN Testis-specific expressed protein 55 OS=Homo sapiens OX=9606 GN=TEX55 PE=1 SV=2 && PF17819:Family of unknown function (DUF5582)	5.60454	0.744823	3.04858	0.000184535	0.0190016
102187539	DSCAM	DS cell adhesion molecule && sp|O60469|DSCAM_HUMAN Down syndrome cell adhesion molecule OS=Homo sapiens OX=9606 GN=DSCAM PE=1 SV=2 && -	DS cell adhesion molecule && sp|O60469|DSCAM_HUMAN Down syndrome cell adhesion molecule OS=Homo sapiens OX=9606 GN=DSCAM PE=1 SV=2 && -	14.3758	5.76546	1.52315	0.000185879	0.0190246
XLOC_040501	XLOC_040501	--	-	0.954582	0.276369	1.87321	0.000195717	0.0199116
102183896	SEC16B	SEC16 homolog B%2C endoplasmic reticulum export factor%2C transcript variant X2 && sp|Q75NY9|SC16B_BOVIN Protein transport protein Sec16B OS=Bos taurus OX=9913 GN=SEC16B PE=2 SV=1 && PF12931:Sec23-binding domain of Sec16|PF12932:Vesicle coat trafficking protein Sec16 mid-region	SEC16 homolog B%2C endoplasmic reticulum export factor%2C transcript variant X2 && sp|Q75NY9|SC16B_BOVIN Protein transport protein Sec16B OS=Bos taurus OX=9913 GN=SEC16B PE=2 SV=1 && PF12931:Sec23-binding domain of Sec16|PF12932:Vesicle coat trafficking protein Sec16 mid-region	3.75149	1.04362	1.32549	0.000198278	0.0199546
102174969	LOC102174969	C-C motif chemokine 8 && sp|Q09141|CCL8_BOVIN C-C motif chemokine 8 OS=Bos taurus OX=9913 GN=CCL8 PE=3 SV=1 && PF00048:Small cytokines (intecrine/chemokine), interleukin-8 like	C-C motif chemokine 8 && sp|Q09141|CCL8_BOVIN C-C motif chemokine 8 OS=Bos taurus OX=9913 GN=CCL8 PE=3 SV=1 && PF00048:Small cytokines (intecrine/chemokine), interleukin-8 like	14.2604	3.75563	2.00519	0.000199214	0.0199546
102191379	GPR33	G protein-coupled receptor 33 && sp|Q49SQ3|GPR33_PANTR Probable G-protein coupled receptor 33 OS=Pan troglodytes OX=9598 GN=GPR33 PE=3 SV=1 && PF00001:7 transmembrane receptor (rhodopsin family)	G protein-coupled receptor 33 && sp|Q49SQ3|GPR33_PANTR Probable G-protein coupled receptor 33 OS=Pan troglodytes OX=9598 GN=GPR33 PE=3 SV=1 && PF00001:7 transmembrane receptor (rhodopsin family)	1.04008	0.330809	1.7355	0.000199664	0.0199546
108635081	LOC108635081	translation initiation factor IF-2-like && - && -	translation initiation factor IF-2-like && - && -	138.728	39.1856	1.96227	0.00020545	0.0202942
102177031	CASP3	caspase 3 && sp|Q08DY9|CASP3_BOVIN Caspase-3 OS=Bos taurus OX=9913 GN=CASP3 PE=2 SV=1 && -	caspase 3 && sp|Q08DY9|CASP3_BOVIN Caspase-3 OS=Bos taurus OX=9913 GN=CASP3 PE=2 SV=1 && -	4.80425	10.4066	-1.05509	0.000217779	0.0213196
XLOC_042813	XLOC_042813	--	-	0.541058	0.0286804	4.2989	0.000219245	0.0213196
102182004	EXTL1	exostosin like glycosyltransferase 1%2C transcript variant X1 && sp|Q92935|EXTL1_HUMAN Exostosin-like 1 OS=Homo sapiens OX=9606 GN=EXTL1 PE=1 SV=2 && -	exostosin like glycosyltransferase 1%2C transcript variant X1 && sp|Q92935|EXTL1_HUMAN Exostosin-like 1 OS=Homo sapiens OX=9606 GN=EXTL1 PE=1 SV=2 && -	1.93261	0.854405	1.18479	0.000221114	0.021345
102186960	ANKS6	ankyrin repeat and sterile alpha motif domain containing 6%2C transcript variant X5 && sp|Q68DC2|ANKS6_HUMAN Ankyrin repeat and SAM domain-containing protein 6 OS=Homo sapiens OX=9606 GN=ANKS6 PE=1 SV=2 && -	ankyrin repeat and sterile alpha motif domain containing 6%2C transcript variant X5 && sp|Q68DC2|ANKS6_HUMAN Ankyrin repeat and SAM domain-containing protein 6 OS=Homo sapiens OX=9606 GN=ANKS6 PE=1 SV=2 && -	3.42639	1.46698	1.5044	0.000226277	0.0215876
108634774	LOC108634774	collagen alpha-1(I) chain-like && - && -	collagen alpha-1(I) chain-like && - && -	7.14414	1.76592	2.18769	0.000234027	0.0220895
102172254	CD209	CD209 molecule && sp|Q8MIS5|209L2_MACMU CD209 antigen-like protein 2 OS=Macaca mulatta OX=9544 GN=CD209L2 PE=1 SV=1 && PF00059:Lectin C-type domain	CD209 molecule && sp|Q8MIS5|209L2_MACMU CD209 antigen-like protein 2 OS=Macaca mulatta OX=9544 GN=CD209L2 PE=1 SV=1 && PF00059:Lectin C-type domain	0.0064846	0.316375	-4.90568	0.000237348	0.0222792
102187649	ZSWIM8	zinc finger SWIM-type containing 8%2C transcript variant X1 && sp|A7E2V4|ZSWM8_HUMAN Zinc finger SWIM domain-containing protein 8 OS=Homo sapiens OX=9606 GN=ZSWIM8 PE=1 SV=1 && -	zinc finger SWIM-type containing 8%2C transcript variant X1 && sp|A7E2V4|ZSWM8_HUMAN Zinc finger SWIM domain-containing protein 8 OS=Homo sapiens OX=9606 GN=ZSWIM8 PE=1 SV=1 && -	6.09157	2.54042	1.37965	0.000242019	0.0225533
102175097	MS4A8	membrane spanning 4-domains A8%2C transcript variant X1 && sp|Q9BY19|M4A8_HUMAN Membrane-spanning 4-domains subfamily A member 8 OS=Homo sapiens OX=9606 GN=MS4A8 PE=2 SV=1 && PF04103:CD20-like family	membrane spanning 4-domains A8%2C transcript variant X1 && sp|Q9BY19|M4A8_HUMAN Membrane-spanning 4-domains subfamily A member 8 OS=Homo sapiens OX=9606 GN=MS4A8 PE=2 SV=1 && PF04103:CD20-like family	0	0.187755	-5.82498	0.000242922	0.0225533
102169580	SMPD4	sphingomyelin phosphodiesterase 4%2C transcript variant X1 && sp|Q9NXE4|NSMA3_HUMAN Sphingomyelin phosphodiesterase 4 OS=Homo sapiens OX=9606 GN=SMPD4 PE=1 SV=3 && PF14724:Mitochondrial-associated sphingomyelin phosphodiesterase	sphingomyelin phosphodiesterase 4%2C transcript variant X1 && sp|Q9NXE4|NSMA3_HUMAN Sphingomyelin phosphodiesterase 4 OS=Homo sapiens OX=9606 GN=SMPD4 PE=1 SV=3 && PF14724:Mitochondrial-associated sphingomyelin phosphodiesterase	4.85307	2.26725	1.06386	0.000244755	0.022597
102183041	LOC102183041	glycerophosphodiester phosphodiesterase domain-containing protein 4-like && sp|Q95JR7|GDPD4_MACFA Glycerophosphodiester phosphodiesterase domain-containing protein 4 OS=Macaca fascicularis OX=9541 GN=GDPD4 PE=2 SV=2 && PF03009:Glycerophosphoryl diester phosphodiesterase family	glycerophosphodiester phosphodiesterase domain-containing protein 4-like && sp|Q95JR7|GDPD4_MACFA Glycerophosphodiester phosphodiesterase domain-containing protein 4 OS=Macaca fascicularis OX=9541 GN=GDPD4 PE=2 SV=2 && PF03009:Glycerophosphoryl diester phosphodiesterase family	2.58103	0.321152	2.02243	0.000247787	0.0226339
102170109	CSMD2	CUB and Sushi multiple domains 2 && sp|Q7Z408|CSMD2_HUMAN CUB and sushi domain-containing protein 2 OS=Homo sapiens OX=9606 GN=CSMD2 PE=1 SV=2 && -	CUB and Sushi multiple domains 2 && sp|Q7Z408|CSMD2_HUMAN CUB and sushi domain-containing protein 2 OS=Homo sapiens OX=9606 GN=CSMD2 PE=1 SV=2 && -	8.75851	2.54551	1.5144	0.000254301	0.0230298
102191574	LIPG	lipase G%2C endothelial type && sp|Q9Y5X9|LIPE_HUMAN Endothelial lipase OS=Homo sapiens OX=9606 GN=LIPG PE=1 SV=1 && -	lipase G%2C endothelial type && sp|Q9Y5X9|LIPE_HUMAN Endothelial lipase OS=Homo sapiens OX=9606 GN=LIPG PE=1 SV=1 && -	0.029519	0.286301	-3.06159	0.000257517	0.0230949
102190014	FARP2	FERM%2C ARH/RhoGEF and pleckstrin domain protein 2%2C transcript variant X1 && sp|O94887|FARP2_HUMAN FERM, ARHGEF and pleckstrin domain-containing protein 2 OS=Homo sapiens OX=9606 GN=FARP2 PE=1 SV=3 && PF09379:FERM N-terminal domain|PF00373:FERM central domain|PF08736:FERM adjacent (FA)|PF00169:PH domain|PF00621:RhoGEF domain|PF09380:FERM C-terminal PH-like domain	FERM%2C ARH/RhoGEF and pleckstrin domain protein 2%2C transcript variant X1 && sp|O94887|FARP2_HUMAN FERM, ARHGEF and pleckstrin domain-containing protein 2 OS=Homo sapiens OX=9606 GN=FARP2 PE=1 SV=3 && PF09379:FERM N-terminal domain|PF00373:FERM central domain|PF08736:FERM adjacent (FA)|PF00169:PH domain|PF00621:RhoGEF domain|PF09380:FERM C-terminal PH-like domain	14.6209	5.41074	1.12309	0.000267131	0.0236267
102173837	LOC102173837	tubulin alpha-3 chain%2C transcript variant X1 && sp|P0DPH7|TBA3C_HUMAN Tubulin alpha-3C chain OS=Homo sapiens OX=9606 GN=TUBA3C PE=1 SV=1 && PF03953:Tubulin C-terminal domain|PF00091:Tubulin/FtsZ family, GTPase domain	tubulin alpha-3 chain%2C transcript variant X1 && sp|P0DPH7|TBA3C_HUMAN Tubulin alpha-3C chain OS=Homo sapiens OX=9606 GN=TUBA3C PE=1 SV=1 && PF03953:Tubulin C-terminal domain|PF00091:Tubulin/FtsZ family, GTPase domain	4.3169	1.79186	1.33004	0.000267539	0.0236267
102187435	LOC102187435	cadherin-10 && sp|Q9Y6N8|CAD10_HUMAN Cadherin-10 OS=Homo sapiens OX=9606 GN=CDH10 PE=1 SV=2 && PF00028:Cadherin domain|PF01049:Cadherin cytoplasmic region	cadherin-10 && sp|Q9Y6N8|CAD10_HUMAN Cadherin-10 OS=Homo sapiens OX=9606 GN=CDH10 PE=1 SV=2 && PF00028:Cadherin domain|PF01049:Cadherin cytoplasmic region	31.9316	17.7611	1.17249	0.00026839	0.0236267
100860816	IL1B	interleukin 1 beta && sp|P79162|IL1B_CAPHI Interleukin-1 beta OS=Capra hircus OX=9925 GN=IL1B PE=2 SV=1 && PF00340:Interleukin-1 / 18|PF02394:Interleukin-1 propeptide	interleukin 1 beta && sp|P79162|IL1B_CAPHI Interleukin-1 beta OS=Capra hircus OX=9925 GN=IL1B PE=2 SV=1 && PF00340:Interleukin-1 / 18|PF02394:Interleukin-1 propeptide	6.32831	2.86588	1.23508	0.000277218	0.0242431
102183457	RGMA	repulsive guidance molecule family member a && sp|Q96B86|RGMA_HUMAN Repulsive guidance molecule A OS=Homo sapiens OX=9606 GN=RGMA PE=1 SV=3 && -	repulsive guidance molecule family member a && sp|Q96B86|RGMA_HUMAN Repulsive guidance molecule A OS=Homo sapiens OX=9606 GN=RGMA PE=1 SV=3 && -	11.6314	4.82466	1.13079	0.000278246	0.0242431
102179126	HSF4	heat shock transcription factor 4%2C transcript variant X5 && sp|Q1HGE8|HSF4_CANLF Heat shock factor protein 4 OS=Canis lupus familiaris OX=9615 GN=HSF4 PE=2 SV=1 && PF00447:HSF-type DNA-binding	heat shock transcription factor 4%2C transcript variant X5 && sp|Q1HGE8|HSF4_CANLF Heat shock factor protein 4 OS=Canis lupus familiaris OX=9615 GN=HSF4 PE=2 SV=1 && PF00447:HSF-type DNA-binding	3.31085	1.11415	1.73251	0.000294051	0.0253601
108634746	LOC108634746	translation initiation factor IF-2-like && - && -	translation initiation factor IF-2-like && - && -	63.5806	18.6741	1.92119	0.000304602	0.0258902
XLOC_022929	XLOC_022929	--	-	1.54285	0.182498	3.28438	0.00030477	0.0258902
XLOC_109578	XLOC_109578	--	-	1.00366	0.216196	2.28478	0.000312573	0.0263131
102176017	SFRP1	secreted frizzled related protein 1 && sp|O19116|SFRP1_BOVIN Secreted frizzled-related protein 1 OS=Bos taurus OX=9913 GN=SFRP1 PE=2 SV=1 && PF01392:Fz domain|PF01759:UNC-6/NTR/C345C module	secreted frizzled related protein 1 && sp|O19116|SFRP1_BOVIN Secreted frizzled-related protein 1 OS=Bos taurus OX=9913 GN=SFRP1 PE=2 SV=1 && PF01392:Fz domain|PF01759:UNC-6/NTR/C345C module	13.1325	35.5247	-1.33532	0.000321807	0.0268393
XLOC_020064	XLOC_020064	--	-	1.16993	0.243666	2.34277	0.000322261	0.0268393
108636012	LOC108636012	histone H3.3-like && sp|C0HL66|H33A_DROME Histone H3.3A OS=Drosophila melanogaster OX=7227 GN=His3.3A PE=1 SV=1 && PF00125:Core histone H2A/H2B/H3/H4	histone H3.3-like && sp|C0HL66|H33A_DROME Histone H3.3A OS=Drosophila melanogaster OX=7227 GN=His3.3A PE=1 SV=1 && PF00125:Core histone H2A/H2B/H3/H4	10.9537	31.794	-1.45485	0.000337805	0.0277261
106503766	TSPAN32	tetraspanin 32%2C transcript variant X1 && sp|Q96QS1|TSN32_HUMAN Tetraspanin-32 OS=Homo sapiens OX=9606 GN=TSPAN32 PE=2 SV=1 && -	tetraspanin 32%2C transcript variant X1 && sp|Q96QS1|TSN32_HUMAN Tetraspanin-32 OS=Homo sapiens OX=9606 GN=TSPAN32 PE=2 SV=1 && -	4.00028	0.536986	2.44201	0.000342648	0.0278734
102169475	HAPLN1	hyaluronan and proteoglycan link protein 1 && sp|P55252|HPLN1_BOVIN Hyaluronan and proteoglycan link protein 1 OS=Bos taurus OX=9913 GN=HAPLN1 PE=2 SV=1 && PF07686:Immunoglobulin V-set domain|PF00193:Extracellular link domain	hyaluronan and proteoglycan link protein 1 && sp|P55252|HPLN1_BOVIN Hyaluronan and proteoglycan link protein 1 OS=Bos taurus OX=9913 GN=HAPLN1 PE=2 SV=1 && PF07686:Immunoglobulin V-set domain|PF00193:Extracellular link domain	2.66004	7.36011	-1.54687	0.000342881	0.0278734
XLOC_094291	XLOC_094291	--	-	0.53808	0.0410626	3.65745	0.000347249	0.0279609
102178031	CGN	cingulin && sp|B0KWC9|CING_CALJA Cingulin OS=Callithrix jacchus OX=9483 GN=CGN PE=3 SV=2 && PF01576:Myosin tail	cingulin && sp|B0KWC9|CING_CALJA Cingulin OS=Callithrix jacchus OX=9483 GN=CGN PE=3 SV=2 && PF01576:Myosin tail	2.56219	0.543409	1.71904	0.000364861	0.028699
102178669	COL6A5	collagen type VI alpha 5 chain%2C transcript variant X1 && sp|A8TX70|CO6A5_HUMAN Collagen alpha-5(VI) chain OS=Homo sapiens OX=9606 GN=COL6A5 PE=1 SV=1 && PF00092:von Willebrand factor type A domain|PF01391:Collagen triple helix repeat (20 copies)	collagen type VI alpha 5 chain%2C transcript variant X1 && sp|A8TX70|CO6A5_HUMAN Collagen alpha-5(VI) chain OS=Homo sapiens OX=9606 GN=COL6A5 PE=1 SV=1 && PF00092:von Willebrand factor type A domain|PF01391:Collagen triple helix repeat (20 copies)	1.893	0.0363472	3.18563	0.00037778	0.0293082
102176516	CPAMD8	C3 and PZP like%2C alpha-2-macroglobulin domain containing 8 && sp|Q8IZJ3|CPMD8_HUMAN C3 and PZP-like alpha-2-macroglobulin domain-containing protein 8 OS=Homo sapiens OX=9606 GN=CPAMD8 PE=1 SV=2 && -	C3 and PZP like%2C alpha-2-macroglobulin domain containing 8 && sp|Q8IZJ3|CPMD8_HUMAN C3 and PZP-like alpha-2-macroglobulin domain-containing protein 8 OS=Homo sapiens OX=9606 GN=CPAMD8 PE=1 SV=2 && -	5.61247	0.785249	2.50078	0.000380257	0.0293662
XLOC_005182	XLOC_005182	--	-	0.705984	0.021637	5.13734	0.000391294	0.0299463
102175445	NCKAP5	NCK associated protein 5 && sp|O14513|NCKP5_HUMAN Nck-associated protein 5 OS=Homo sapiens OX=9606 GN=NCKAP5 PE=1 SV=2 && PF15246:Nck-associated protein 5, Peripheral clock protein	NCK associated protein 5 && sp|O14513|NCKP5_HUMAN Nck-associated protein 5 OS=Homo sapiens OX=9606 GN=NCKAP5 PE=1 SV=2 && PF15246:Nck-associated protein 5, Peripheral clock protein	18.1716	9.19973	1.31242	0.000393876	0.0300087
108637942	TRNAK-UUU	tRNA-Lys && - && -	tRNA-Lys && - && -	4.77802	1.2855	2.10727	0.000395721	0.0300148
108636605	LOC108636605	serine/arginine repetitive matrix protein 3-like && - && -	serine/arginine repetitive matrix protein 3-like && - && -	1.95537	0.829284	1.92463	0.000401387	0.0300217
102171434	LOC102171434	two pore calcium channel protein 2 && sp|Q8NHX9|TPC2_HUMAN Two pore calcium channel protein 2 OS=Homo sapiens OX=9606 GN=TPCN2 PE=1 SV=2 && PF00520:Ion transport protein	two pore calcium channel protein 2 && sp|Q8NHX9|TPC2_HUMAN Two pore calcium channel protein 2 OS=Homo sapiens OX=9606 GN=TPCN2 PE=1 SV=2 && PF00520:Ion transport protein	0.0009908	0.0714618	-5.17501	0.000401447	0.0300217
102179208	KRTCAP3	keratinocyte associated protein 3%2C transcript variant X3 && sp|Q3SZ72|KCP3_BOVIN Keratinocyte-associated protein 3 OS=Bos taurus OX=9913 GN=KRTCAP3 PE=2 SV=1 && PF12304:Beta-casein like protein	keratinocyte associated protein 3%2C transcript variant X3 && sp|Q3SZ72|KCP3_BOVIN Keratinocyte-associated protein 3 OS=Bos taurus OX=9913 GN=KRTCAP3 PE=2 SV=1 && PF12304:Beta-casein like protein	1.43054	0.426328	1.84401	0.000405351	0.0300217
102190095	SDK1	sidekick cell adhesion molecule 1%2C transcript variant X1 && sp|Q7Z5N4|SDK1_HUMAN Protein sidekick-1 OS=Homo sapiens OX=9606 GN=SDK1 PE=2 SV=3 && PF13927:Immunoglobulin domain|PF00041:Fibronectin type III domain|PF07679:Immunoglobulin I-set domain	sidekick cell adhesion molecule 1%2C transcript variant X1 && sp|Q7Z5N4|SDK1_HUMAN Protein sidekick-1 OS=Homo sapiens OX=9606 GN=SDK1 PE=2 SV=3 && PF13927:Immunoglobulin domain|PF00041:Fibronectin type III domain|PF07679:Immunoglobulin I-set domain	35.4979	10.5509	1.43314	0.000406055	0.0300217
XLOC_110338	XLOC_110338	--	-	1.24885	0.358065	1.88886	0.000410458	0.0300217
102190146	L3MBTL1	l(3)mbt-like 1 (Drosophila)%2C transcript variant X4 && sp|Q9Y468|LMBL1_HUMAN Lethal(3)malignant brain tumor-like protein 1 OS=Homo sapiens OX=9606 GN=L3MBTL1 PE=1 SV=4 && PF02820:mbt repeat|PF01530:Zinc finger, C2HC type	l(3)mbt-like 1 (Drosophila)%2C transcript variant X4 && sp|Q9Y468|LMBL1_HUMAN Lethal(3)malignant brain tumor-like protein 1 OS=Homo sapiens OX=9606 GN=L3MBTL1 PE=1 SV=4 && PF02820:mbt repeat|PF01530:Zinc finger, C2HC type	1.42518	0.475596	1.6789	0.000411227	0.0300217
102185095	MAMDC4	MAM domain containing 4%2C transcript variant X2 && sp|Q6UXC1|AEGP_HUMAN Apical endosomal glycoprotein OS=Homo sapiens OX=9606 GN=MAMDC4 PE=2 SV=2 && PF00629:MAM domain, meprin/A5/mu	MAM domain containing 4%2C transcript variant X2 && sp|Q6UXC1|AEGP_HUMAN Apical endosomal glycoprotein OS=Homo sapiens OX=9606 GN=MAMDC4 PE=2 SV=2 && PF00629:MAM domain, meprin/A5/mu	1.92851	0.73345	1.564	0.000411716	0.0300217
102186885	CEP164	centrosomal protein 164%2C transcript variant X1 && sp|Q9UPV0|CE164_HUMAN Centrosomal protein of 164 kDa OS=Homo sapiens OX=9606 GN=CEP164 PE=1 SV=3 && PF00397:WW domain	centrosomal protein 164%2C transcript variant X1 && sp|Q9UPV0|CE164_HUMAN Centrosomal protein of 164 kDa OS=Homo sapiens OX=9606 GN=CEP164 PE=1 SV=3 && PF00397:WW domain	7.60539	2.88216	1.61168	0.000417862	0.0303396
102174135	RALYL	RALY RNA binding protein-like%2C transcript variant X1 && sp|Q08DJ0|RALYL_BOVIN RNA-binding Raly-like protein OS=Bos taurus OX=9913 GN=RALYL PE=2 SV=1 && PF00076:RNA recognition motif. (a.k.a. RRM, RBD, or RNP domain)	RALY RNA binding protein-like%2C transcript variant X1 && sp|Q08DJ0|RALYL_BOVIN RNA-binding Raly-like protein OS=Bos taurus OX=9913 GN=RALYL PE=2 SV=1 && PF00076:RNA recognition motif. (a.k.a. RRM, RBD, or RNP domain)	69.6191	35.7713	1.19585	0.000424656	0.0305301
102171253	SNAPC4	small nuclear RNA activating complex polypeptide 4%2C transcript variant X3 && sp|Q5SXM2|SNPC4_HUMAN snRNA-activating protein complex subunit 4 OS=Homo sapiens OX=9606 GN=SNAPC4 PE=1 SV=1 && -	small nuclear RNA activating complex polypeptide 4%2C transcript variant X3 && sp|Q5SXM2|SNPC4_HUMAN snRNA-activating protein complex subunit 4 OS=Homo sapiens OX=9606 GN=SNAPC4 PE=1 SV=1 && -	3.37988	0.922314	1.93243	0.000425876	0.0305301
108636665	LOC108636665	uncharacterized LOC108636665 && - && PF00078:Reverse transcriptase (RNA-dependent DNA polymerase)	uncharacterized LOC108636665 && - && PF00078:Reverse transcriptase (RNA-dependent DNA polymerase)	2.67594	0.256276	3.43327	0.000437452	0.0312282
102178326	JAKMIP3	Janus kinase and microtubule interacting protein 3%2C transcript variant X3 && sp|Q5DTN8|JKIP3_MOUSE Janus kinase and microtubule-interacting protein 3 OS=Mus musculus OX=10090 GN=Jakmip3 PE=1 SV=2 && -	Janus kinase and microtubule interacting protein 3%2C transcript variant X3 && sp|Q5DTN8|JKIP3_MOUSE Janus kinase and microtubule-interacting protein 3 OS=Mus musculus OX=10090 GN=Jakmip3 PE=1 SV=2 && -	3.22612	0.999942	1.74271	0.000449727	0.0318158
102191178	GNB4	G protein subunit beta 4 && sp|Q9HAV0|GBB4_HUMAN Guanine nucleotide-binding protein subunit beta-4 OS=Homo sapiens OX=9606 GN=GNB4 PE=1 SV=3 && PF00400:WD domain, G-beta repeat	G protein subunit beta 4 && sp|Q9HAV0|GBB4_HUMAN Guanine nucleotide-binding protein subunit beta-4 OS=Homo sapiens OX=9606 GN=GNB4 PE=1 SV=3 && PF00400:WD domain, G-beta repeat	44.1568	93.2409	-1.05017	0.000451509	0.0318158
XLOC_043467	XLOC_043467	--	-	1.00227	0.174745	2.62016	0.000454043	0.0318158
102171893	LOC102171893	vomeromodulin-like%2C transcript variant X2 && sp|Q63751|VOME_RAT Vomeromodulin OS=Rattus norvegicus OX=10116 GN=Bpifb9 PE=1 SV=2 && -	vomeromodulin-like%2C transcript variant X2 && sp|Q63751|VOME_RAT Vomeromodulin OS=Rattus norvegicus OX=10116 GN=Bpifb9 PE=1 SV=2 && -	2.92738	1.07366	1.58873	0.000455047	0.0318158
102173242	TAF11	TATA-box binding protein associated factor 11 && sp|Q5RA91|TAF11_PONAB Transcription initiation factor TFIID subunit 11 OS=Pongo abelii OX=9601 GN=TAF11 PE=2 SV=1 && PF04719:hTAFII28-like protein conserved region	TATA-box binding protein associated factor 11 && sp|Q5RA91|TAF11_PONAB Transcription initiation factor TFIID subunit 11 OS=Pongo abelii OX=9601 GN=TAF11 PE=2 SV=1 && PF04719:hTAFII28-like protein conserved region	5.40322	11.4253	-1.0042	0.000461091	0.0320753
102188386	BCORL1	BCL6 corepressor-like 1%2C transcript variant X3 && sp|Q5H9F3|BCORL_HUMAN BCL-6 corepressor-like protein 1 OS=Homo sapiens OX=9606 GN=BCORL1 PE=1 SV=1 && -	BCL6 corepressor-like 1%2C transcript variant X3 && sp|Q5H9F3|BCORL_HUMAN BCL-6 corepressor-like protein 1 OS=Homo sapiens OX=9606 GN=BCORL1 PE=1 SV=1 && -	6.53935	1.8913	1.07758	0.000470874	0.0320753
102170332	KIF16B	kinesin family member 16B%2C transcript variant X1 && sp|Q96L93|KI16B_HUMAN Kinesin-like protein KIF16B OS=Homo sapiens OX=9606 GN=KIF16B PE=1 SV=2 && PF00225:Kinesin motor domain	kinesin family member 16B%2C transcript variant X1 && sp|Q96L93|KI16B_HUMAN Kinesin-like protein KIF16B OS=Homo sapiens OX=9606 GN=KIF16B PE=1 SV=2 && PF00225:Kinesin motor domain	13.9538	4.43384	1.11798	0.000471973	0.0320753
102181736	SLC30A2	solute carrier family 30 member 2 && sp|Q2HJ10|ZNT2_MOUSE Zinc transporter 2 OS=Mus musculus OX=10090 GN=Slc30a2 PE=1 SV=1 && PF01545:Cation efflux family	solute carrier family 30 member 2 && sp|Q2HJ10|ZNT2_MOUSE Zinc transporter 2 OS=Mus musculus OX=10090 GN=Slc30a2 PE=1 SV=1 && PF01545:Cation efflux family	0	0.0630896	-5.77448	0.000483894	0.0326244
102185177	NRG2	neuregulin 2%2C transcript variant X1 && sp|P56974|NRG2_MOUSE Pro-neuregulin-2, membrane-bound isoform OS=Mus musculus OX=10090 GN=Nrg2 PE=1 SV=1 && PF07679:Immunoglobulin I-set domain|PF02158:Neuregulin intracellular region	neuregulin 2%2C transcript variant X1 && sp|P56974|NRG2_MOUSE Pro-neuregulin-2, membrane-bound isoform OS=Mus musculus OX=10090 GN=Nrg2 PE=1 SV=1 && PF07679:Immunoglobulin I-set domain|PF02158:Neuregulin intracellular region	2.93663	1.20648	1.27608	0.000491471	0.0330043
102187188	GGCT	gamma-glutamylcyclotransferase && sp|Q32LE4|GGCT_BOVIN Gamma-glutamylcyclotransferase OS=Bos taurus OX=9913 GN=GGCT PE=2 SV=1 && PF13772:AIG2-like family	gamma-glutamylcyclotransferase && sp|Q32LE4|GGCT_BOVIN Gamma-glutamylcyclotransferase OS=Bos taurus OX=9913 GN=GGCT PE=2 SV=1 && PF13772:AIG2-like family	2.85552	8.19735	-1.48214	0.000494409	0.0330709
XLOC_095857	XLOC_095857	--	-	1.02689	0.215879	2.31729	0.000502329	0.0332556
108636218	LOC108636218	uncharacterized LOC108636218 && sp|P57016|LAD1_MOUSE Ladinin-1 OS=Mus musculus OX=10090 GN=Lad1 PE=1 SV=1 && -	uncharacterized LOC108636218 && sp|P57016|LAD1_MOUSE Ladinin-1 OS=Mus musculus OX=10090 GN=Lad1 PE=1 SV=1 && -	1.16399	0.279048	2.1921	0.000503883	0.0332556
108634655	LOC108634655	arp2/3 complex-activating protein rickA-like && - && -	arp2/3 complex-activating protein rickA-like && - && -	122.009	28.0745	2.33145	0.000505	0.0332556
102190726	FAM222B	family with sequence similarity 222 member B%2C transcript variant X2 && sp|Q8WU58|F222B_HUMAN Protein FAM222B OS=Homo sapiens OX=9606 GN=FAM222B PE=1 SV=1 && -	family with sequence similarity 222 member B%2C transcript variant X2 && sp|Q8WU58|F222B_HUMAN Protein FAM222B OS=Homo sapiens OX=9606 GN=FAM222B PE=1 SV=1 && -	18.9036	8.29804	1.14547	0.000513349	0.0334169
XLOC_109554	XLOC_109554	--	-	1.20622	0.206981	2.617	0.000516686	0.0335057
102183575	CDK2AP2	cyclin dependent kinase 2 associated protein 2%2C transcript variant X2 && sp|Q9CPY4|CDKA2_MOUSE Cyclin-dependent kinase 2-associated protein 2 OS=Mus musculus OX=10090 GN=Cdk2ap2 PE=1 SV=1 && PF09806:Cyclin-dependent kinase 2-associated protein	cyclin dependent kinase 2 associated protein 2%2C transcript variant X2 && sp|Q9CPY4|CDKA2_MOUSE Cyclin-dependent kinase 2-associated protein 2 OS=Mus musculus OX=10090 GN=Cdk2ap2 PE=1 SV=1 && PF09806:Cyclin-dependent kinase 2-associated protein	10.5314	4.13098	1.62712	0.000531362	0.0341813
102187302	ATN1	atrophin 1%2C transcript variant X2 && sp|P54259|ATN1_HUMAN Atrophin-1 OS=Homo sapiens OX=9606 GN=ATN1 PE=1 SV=3 && PF03154:Atrophin-1 family	atrophin 1%2C transcript variant X2 && sp|P54259|ATN1_HUMAN Atrophin-1 OS=Homo sapiens OX=9606 GN=ATN1 PE=1 SV=3 && PF03154:Atrophin-1 family	3.44212	1.7738	1.15978	0.000554677	0.0350333
102170574	RBFOX1	RNA binding protein%2C fox-1 homolog 1%2C transcript variant X7 && sp|Q95KI0|RFOX1_MACFA RNA binding protein fox-1 homolog 1 OS=Macaca fascicularis OX=9541 GN=RBFOX1 PE=2 SV=1 && PF00076:RNA recognition motif. (a.k.a. RRM, RBD, or RNP domain)|PF12414:Calcitonin gene-related peptide regulator C terminal	RNA binding protein%2C fox-1 homolog 1%2C transcript variant X7 && sp|Q95KI0|RFOX1_MACFA RNA binding protein fox-1 homolog 1 OS=Macaca fascicularis OX=9541 GN=RBFOX1 PE=2 SV=1 && PF00076:RNA recognition motif. (a.k.a. RRM, RBD, or RNP domain)|PF12414:Calcitonin gene-related peptide regulator C terminal	15.0841	5.46996	1.5266	0.000576561	0.0357309
XLOC_003619	XLOC_003619	--	-	3.13688	1.14777	1.54259	0.0005773	0.0357309
102185141	HIVEP3	human immunodeficiency virus type I enhancer binding protein 3%2C transcript variant X3 && sp|Q5T1R4|ZEP3_HUMAN Transcription factor HIVEP3 OS=Homo sapiens OX=9606 GN=HIVEP3 PE=2 SV=1 && -	human immunodeficiency virus type I enhancer binding protein 3%2C transcript variant X3 && sp|Q5T1R4|ZEP3_HUMAN Transcription factor HIVEP3 OS=Homo sapiens OX=9606 GN=HIVEP3 PE=2 SV=1 && -	8.50771	2.42243	1.24521	0.000577678	0.0357309
102171620	ENKUR	enkurin%2C TRPC channel interacting protein && sp|Q8TC29|ENKUR_HUMAN Enkurin OS=Homo sapiens OX=9606 GN=ENKUR PE=1 SV=1 && PF13864:Calmodulin-binding	enkurin%2C TRPC channel interacting protein && sp|Q8TC29|ENKUR_HUMAN Enkurin OS=Homo sapiens OX=9606 GN=ENKUR PE=1 SV=1 && PF13864:Calmodulin-binding	11.2221	25.1861	-1.11248	0.000578139	0.0357309
102179403	LOC102179403	apolipoprotein R && sp|P04003|C4BPA_HUMAN C4b-binding protein alpha chain OS=Homo sapiens OX=9606 GN=C4BPA PE=1 SV=2 && PF18453:Oligomerization domain of C4b-binding protein alpha|PF00084:Sushi repeat (SCR repeat)	apolipoprotein R && sp|P04003|C4BPA_HUMAN C4b-binding protein alpha chain OS=Homo sapiens OX=9606 GN=C4BPA PE=1 SV=2 && PF18453:Oligomerization domain of C4b-binding protein alpha|PF00084:Sushi repeat (SCR repeat)	4.00758	13.3455	-1.61959	0.000579327	0.0357309
102174581	SYCP2	synaptonemal complex protein 2 && sp|Q9BX26|SYCP2_HUMAN Synaptonemal complex protein 2 OS=Homo sapiens OX=9606 GN=SYCP2 PE=2 SV=2 && -	synaptonemal complex protein 2 && sp|Q9BX26|SYCP2_HUMAN Synaptonemal complex protein 2 OS=Homo sapiens OX=9606 GN=SYCP2 PE=2 SV=2 && -	0.726698	0.266135	1.5796	0.000580443	0.0357309
XLOC_060617	XLOC_060617	--	-	1.15571	0.338052	1.85141	0.000593628	0.0364106
102184664	HAPLN3	hyaluronan and proteoglycan link protein 3%2C transcript variant X1 && sp|Q96S86|HPLN3_HUMAN Hyaluronan and proteoglycan link protein 3 OS=Homo sapiens OX=9606 GN=HAPLN3 PE=2 SV=1 && -	hyaluronan and proteoglycan link protein 3%2C transcript variant X1 && sp|Q96S86|HPLN3_HUMAN Hyaluronan and proteoglycan link protein 3 OS=Homo sapiens OX=9606 GN=HAPLN3 PE=2 SV=1 && -	7.12987	1.09947	1.71994	0.000597058	0.0364892
102179689	SOX13	SRY-box 13%2C transcript variant X1 && sp|Q9UN79|SOX13_HUMAN Transcription factor SOX-13 OS=Homo sapiens OX=9606 GN=SOX13 PE=1 SV=3 && -	SRY-box 13%2C transcript variant X1 && sp|Q9UN79|SOX13_HUMAN Transcription factor SOX-13 OS=Homo sapiens OX=9606 GN=SOX13 PE=1 SV=3 && -	6.42326	2.44861	1.50979	0.00060443	0.0367066
102186852	PBX4	PBX homeobox 4 && sp|Q9BYU1|PBX4_HUMAN Pre-B-cell leukemia transcription factor 4 OS=Homo sapiens OX=9606 GN=PBX4 PE=1 SV=2 && PF00046:Homeodomain|PF03792:PBC domain	PBX homeobox 4 && sp|Q9BYU1|PBX4_HUMAN Pre-B-cell leukemia transcription factor 4 OS=Homo sapiens OX=9606 GN=PBX4 PE=1 SV=2 && PF00046:Homeodomain|PF03792:PBC domain	3.39574	0.793736	1.93782	0.000604935	0.0367066
102172129	NADSYN1	NAD synthetase 1%2C transcript variant X3 && sp|Q3ZBF0|NADE_BOVIN Glutamine-dependent NAD(+) synthetase OS=Bos taurus OX=9913 GN=NADSYN1 PE=2 SV=1 && -	NAD synthetase 1%2C transcript variant X3 && sp|Q3ZBF0|NADE_BOVIN Glutamine-dependent NAD(+) synthetase OS=Bos taurus OX=9913 GN=NADSYN1 PE=2 SV=1 && -	8.17033	2.41148	1.69806	0.000627736	0.03782
102181883	ABTB2	ankyrin repeat and BTB domain containing 2%2C transcript variant X1 && sp|Q8N961|ABTB2_HUMAN Ankyrin repeat and BTB/POZ domain-containing protein 2 OS=Homo sapiens OX=9606 GN=ABTB2 PE=2 SV=2 && -	ankyrin repeat and BTB domain containing 2%2C transcript variant X1 && sp|Q8N961|ABTB2_HUMAN Ankyrin repeat and BTB/POZ domain-containing protein 2 OS=Homo sapiens OX=9606 GN=ABTB2 PE=2 SV=2 && -	7.67967	4.33822	1.23714	0.00063217	0.0378628
102170529	FAM155A	family with sequence similarity 155 member A%2C transcript variant X1 && sp|A4IFM1|F155A_BOVIN Transmembrane protein FAM155A OS=Bos taurus OX=9913 GN=FAM155A PE=2 SV=1 && -	family with sequence similarity 155 member A%2C transcript variant X1 && sp|A4IFM1|F155A_BOVIN Transmembrane protein FAM155A OS=Bos taurus OX=9913 GN=FAM155A PE=2 SV=1 && -	23.0567	13.2886	1.25747	0.000632904	0.0378628
102176310	WNT5B	Wnt family member 5B && sp|P22726|WNT5B_MOUSE Protein Wnt-5b OS=Mus musculus OX=10090 GN=Wnt5b PE=1 SV=2 && -	Wnt family member 5B && sp|P22726|WNT5B_MOUSE Protein Wnt-5b OS=Mus musculus OX=10090 GN=Wnt5b PE=1 SV=2 && -	1.46697	0.353302	1.64293	0.000640852	0.0380927
108634473	LOC108634473	uncharacterized LOC108634473%2C transcript variant X1 && - && -	uncharacterized LOC108634473%2C transcript variant X1 && - && -	15.1469	7.07036	1.20522	0.00064194	0.0380927
106502500	LOC106502500	- && sp|Q2TBQ7|RMD2_BOVIN Regulator of microtubule dynamics protein 2 OS=Bos taurus OX=9913 GN=RMDN2 PE=2 SV=2 && -	- && sp|Q2TBQ7|RMD2_BOVIN Regulator of microtubule dynamics protein 2 OS=Bos taurus OX=9913 GN=RMDN2 PE=2 SV=2 && -	6.47094	2.49965	1.75558	0.000643473	0.0380927
102188030	LOC102188030	zinc finger protein 665%2C transcript variant X1 && sp|Q6ZNA1|ZN836_HUMAN Zinc finger protein 836 OS=Homo sapiens OX=9606 GN=ZNF836 PE=2 SV=2 && PF00096:Zinc finger, C2H2 type|PF01352:KRAB box	zinc finger protein 665%2C transcript variant X1 && sp|Q6ZNA1|ZN836_HUMAN Zinc finger protein 836 OS=Homo sapiens OX=9606 GN=ZNF836 PE=2 SV=2 && PF00096:Zinc finger, C2H2 type|PF01352:KRAB box	4.28185	1.54552	2.01223	0.000650488	0.0381503
102171142	LOC102171142	serpin B6 && sp|O02739|SPB6_BOVIN Serpin B6 OS=Bos taurus OX=9913 GN=SERPINB6 PE=2 SV=1 && PF00079:Serpin (serine protease inhibitor)	serpin B6 && sp|O02739|SPB6_BOVIN Serpin B6 OS=Bos taurus OX=9913 GN=SERPINB6 PE=2 SV=1 && PF00079:Serpin (serine protease inhibitor)	0.0998184	1.2358	-3.512	0.000653084	0.0381503
102185507	KIF7	kinesin family member 7%2C transcript variant X2 && sp|B7ZNG0|KIF7_MOUSE Kinesin-like protein KIF7 OS=Mus musculus OX=10090 GN=Kif7 PE=1 SV=1 && PF00225:Kinesin motor domain	kinesin family member 7%2C transcript variant X2 && sp|B7ZNG0|KIF7_MOUSE Kinesin-like protein KIF7 OS=Mus musculus OX=10090 GN=Kif7 PE=1 SV=1 && PF00225:Kinesin motor domain	6.90766	2.49871	1.3919	0.000653428	0.0381503
XLOC_112049	XLOC_112049	--	-	2.37132	0.641293	1.97941	0.000660105	0.0384082
102175949	RNF44	ring finger protein 44%2C transcript variant X1 && sp|Q7L0R7|RNF44_HUMAN RING finger protein 44 OS=Homo sapiens OX=9606 GN=RNF44 PE=1 SV=1 && PF13639:Ring finger domain	ring finger protein 44%2C transcript variant X1 && sp|Q7L0R7|RNF44_HUMAN RING finger protein 44 OS=Homo sapiens OX=9606 GN=RNF44 PE=1 SV=1 && PF13639:Ring finger domain	2.16396	1.14106	1.17106	0.000666872	0.0386694
102188188	GIGYF1	GRB10 interacting GYF protein 1%2C transcript variant X1 && sp|O75420|GGYF1_HUMAN GRB10-interacting GYF protein 1 OS=Homo sapiens OX=9606 GN=GIGYF1 PE=1 SV=2 && -	GRB10 interacting GYF protein 1%2C transcript variant X1 && sp|O75420|GGYF1_HUMAN GRB10-interacting GYF protein 1 OS=Homo sapiens OX=9606 GN=GIGYF1 PE=1 SV=2 && -	6.12545	2.73645	1.26651	0.000673594	0.0389264
102187776	TCF7L1	transcription factor 7 like 1 && sp|Q9HCS4|TF7L1_HUMAN Transcription factor 7-like 1 OS=Homo sapiens OX=9606 GN=TCF7L1 PE=2 SV=1 && PF00505:HMG (high mobility group) box|PF08347:N-terminal CTNNB1 binding	transcription factor 7 like 1 && sp|Q9HCS4|TF7L1_HUMAN Transcription factor 7-like 1 OS=Homo sapiens OX=9606 GN=TCF7L1 PE=2 SV=1 && PF00505:HMG (high mobility group) box|PF08347:N-terminal CTNNB1 binding	58.2485	18.9268	1.50183	0.000684066	0.0391181
108636724	LOC108636724	uncharacterized LOC108636724%2C transcript variant X3 && - && -	uncharacterized LOC108636724%2C transcript variant X3 && - && -	2.06431	1.05785	1.1685	0.000684854	0.0391181
102188533	TIGIT	T-cell immunoreceptor with Ig and ITIM domains && sp|Q495A1|TIGIT_HUMAN T-cell immunoreceptor with Ig and ITIM domains OS=Homo sapiens OX=9606 GN=TIGIT PE=1 SV=1 && PF07686:Immunoglobulin V-set domain	T-cell immunoreceptor with Ig and ITIM domains && sp|Q495A1|TIGIT_HUMAN T-cell immunoreceptor with Ig and ITIM domains OS=Homo sapiens OX=9606 GN=TIGIT PE=1 SV=1 && PF07686:Immunoglobulin V-set domain	1.20761	0	10.27	0.000690725	0.0391181
XLOC_095408	XLOC_095408	--	-	0.900762	0.0563726	4.09107	0.000698278	0.0394097
XLOC_027662	XLOC_027662	--	-	0.791261	0.316668	1.38589	0.000700513	0.0394097
102178601	LOC102178601	uncharacterized LOC102178601 && - && -	uncharacterized LOC102178601 && - && -	2.16576	0.604103	2.07488	0.000707659	0.0396803
108636389	C7H19orf71	chromosome 7 C19orf71 homolog && sp|Q2M2T2|CS071_BOVIN Uncharacterized protein C19orf71 homolog OS=Bos taurus OX=9913 PE=2 SV=1 && -	chromosome 7 C19orf71 homolog && sp|Q2M2T2|CS071_BOVIN Uncharacterized protein C19orf71 homolog OS=Bos taurus OX=9913 PE=2 SV=1 && -	1.62589	0.638675	1.43522	0.000714573	0.0398753
102181542	MOK	MOK protein kinase && sp|Q9WVS4|MOK_MOUSE MAPK/MAK/MRK overlapping kinase OS=Mus musculus OX=10090 GN=Mok PE=1 SV=1 && PF00069:Protein kinase domain	MOK protein kinase && sp|Q9WVS4|MOK_MOUSE MAPK/MAK/MRK overlapping kinase OS=Mus musculus OX=10090 GN=Mok PE=1 SV=1 && PF00069:Protein kinase domain	11.318	4.22374	1.36669	0.000728302	0.0403057
102188011	PTCH2	patched 2%2C transcript variant X2 && sp|Q9Y6C5|PTC2_HUMAN Protein patched homolog 2 OS=Homo sapiens OX=9606 GN=PTCH2 PE=1 SV=2 && PF12349:Sterol-sensing domain of SREBP cleavage-activation|PF02460:Patched family	patched 2%2C transcript variant X2 && sp|Q9Y6C5|PTC2_HUMAN Protein patched homolog 2 OS=Homo sapiens OX=9606 GN=PTCH2 PE=1 SV=2 && PF12349:Sterol-sensing domain of SREBP cleavage-activation|PF02460:Patched family	4.88839	1.25909	1.79497	0.000760931	0.0415123
102186617	RBM19	RNA binding motif protein 19%2C transcript variant X1 && sp|Q9Y4C8|RBM19_HUMAN Probable RNA-binding protein 19 OS=Homo sapiens OX=9606 GN=RBM19 PE=1 SV=3 && PF00076:RNA recognition motif. (a.k.a. RRM, RBD, or RNP domain)	RNA binding motif protein 19%2C transcript variant X1 && sp|Q9Y4C8|RBM19_HUMAN Probable RNA-binding protein 19 OS=Homo sapiens OX=9606 GN=RBM19 PE=1 SV=3 && PF00076:RNA recognition motif. (a.k.a. RRM, RBD, or RNP domain)	5.37151	2.10604	1.40683	0.000762321	0.0415123
102182593	FAM221B	family with sequence similarity 221 member B%2C transcript variant X1 && sp|A6H8Z2|F221B_HUMAN Protein FAM221B OS=Homo sapiens OX=9606 GN=FAM221B PE=1 SV=2 && PF14753:Protein FAM221A/B	family with sequence similarity 221 member B%2C transcript variant X1 && sp|A6H8Z2|F221B_HUMAN Protein FAM221B OS=Homo sapiens OX=9606 GN=FAM221B PE=1 SV=2 && PF14753:Protein FAM221A/B	1.55734	0.647001	1.33857	0.000792288	0.0425384
102181912	LOC102181912	histone H2B type 1 && sp|P62807|H2B1C_HUMAN Histone H2B type 1-C/E/F/G/I OS=Homo sapiens OX=9606 GN=H2BC4 PE=1 SV=4 && PF00125:Core histone H2A/H2B/H3/H4	histone H2B type 1 && sp|P62807|H2B1C_HUMAN Histone H2B type 1-C/E/F/G/I OS=Homo sapiens OX=9606 GN=H2BC4 PE=1 SV=4 && PF00125:Core histone H2A/H2B/H3/H4	5.47354	13.2632	-1.19393	0.000798948	0.042686
XLOC_109571	XLOC_109571	--	-	1.10509	0.277206	2.07322	0.000807306	0.0428629
102186988	FXYD7	FXYD domain containing ion transport regulator 7 && sp|Q3ZBJ3|FXYD7_BOVIN FXYD domain-containing ion transport regulator 7 OS=Bos taurus OX=9913 GN=FXYD7 PE=3 SV=1 && PF02038:ATP1G1/PLM/MAT8 family	FXYD domain containing ion transport regulator 7 && sp|Q3ZBJ3|FXYD7_BOVIN FXYD domain-containing ion transport regulator 7 OS=Bos taurus OX=9913 GN=FXYD7 PE=3 SV=1 && PF02038:ATP1G1/PLM/MAT8 family	1.4729	3.77856	-1.26949	0.000818794	0.0431098
108635079	LOC108635079	basic salivary proline-rich protein 1-like && - && -	basic salivary proline-rich protein 1-like && - && -	10.5565	3.25816	1.85	0.000821376	0.0431098
102183647	NBEAL2	neurobeachin like 2%2C transcript variant X1 && sp|Q6ZNJ1|NBEL2_HUMAN Neurobeachin-like protein 2 OS=Homo sapiens OX=9606 GN=NBEAL2 PE=1 SV=2 && -	neurobeachin like 2%2C transcript variant X1 && sp|Q6ZNJ1|NBEL2_HUMAN Neurobeachin-like protein 2 OS=Homo sapiens OX=9606 GN=NBEAL2 PE=1 SV=2 && -	1.55656	0.350535	1.26975	0.000824266	0.0431098
102189874	CCDC187	coiled-coil domain containing 187%2C transcript variant X1 && sp|A0A096LP49|CC187_HUMAN Coiled-coil domain-containing protein 187 OS=Homo sapiens OX=9606 GN=CCDC187 PE=2 SV=1 && -	coiled-coil domain containing 187%2C transcript variant X1 && sp|A0A096LP49|CC187_HUMAN Coiled-coil domain-containing protein 187 OS=Homo sapiens OX=9606 GN=CCDC187 PE=2 SV=1 && -	1.51654	0.192347	1.78237	0.000824643	0.0431098
102181582	LOC102181582	C-X-C motif chemokine 6 && sp|P80221|CXCL6_BOVIN C-X-C motif chemokine 6 OS=Bos taurus OX=9913 GN=CXCL6 PE=1 SV=2 && PF00048:Small cytokines (intecrine/chemokine), interleukin-8 like	C-X-C motif chemokine 6 && sp|P80221|CXCL6_BOVIN C-X-C motif chemokine 6 OS=Bos taurus OX=9913 GN=CXCL6 PE=1 SV=2 && PF00048:Small cytokines (intecrine/chemokine), interleukin-8 like	0.0107294	0.341111	-4.6287	0.000830938	0.0432622
102175913	RREB1	ras responsive element binding protein 1 && sp|Q92766|RREB1_HUMAN Ras-responsive element-binding protein 1 OS=Homo sapiens OX=9606 GN=RREB1 PE=1 SV=3 && -	ras responsive element binding protein 1 && sp|Q92766|RREB1_HUMAN Ras-responsive element-binding protein 1 OS=Homo sapiens OX=9606 GN=RREB1 PE=1 SV=3 && -	19.1088	7.0889	1.03358	0.00083265	0.0432622
102174924	LOC102174924	granulocyte-macrophage colony-stimulating factor receptor subunit alpha%2C transcript variant X6 && sp|P15509|CSF2R_HUMAN Granulocyte-macrophage colony-stimulating factor receptor subunit alpha OS=Homo sapiens OX=9606 GN=CSF2RA PE=1 SV=1 && PF09240:Interleukin-6 receptor alpha chain, binding|PF18611:IL-3 receptor alpha chain N-terminal domain	granulocyte-macrophage colony-stimulating factor receptor subunit alpha%2C transcript variant X6 && sp|P15509|CSF2R_HUMAN Granulocyte-macrophage colony-stimulating factor receptor subunit alpha OS=Homo sapiens OX=9606 GN=CSF2RA PE=1 SV=1 && PF09240:Interleukin-6 receptor alpha chain, binding|PF18611:IL-3 receptor alpha chain N-terminal domain	3.20424	1.16777	1.65086	0.000836548	0.0433322
102175385	ALAS2	5'-aminolevulinate synthase 2%2C transcript variant X1 && sp|Q3ZC31|HEM0_BOVIN 5-aminolevulinate synthase, erythroid-specific, mitochondrial OS=Bos taurus OX=9913 GN=ALAS2 PE=2 SV=1 && PF09029:5-aminolevulinate synthase presequence|PF00155:Aminotransferase class I and II	5'-aminolevulinate synthase 2%2C transcript variant X1 && sp|Q3ZC31|HEM0_BOVIN 5-aminolevulinate synthase, erythroid-specific, mitochondrial OS=Bos taurus OX=9913 GN=ALAS2 PE=2 SV=1 && PF09029:5-aminolevulinate synthase presequence|PF00155:Aminotransferase class I and II	0.117839	1.20387	-3.19489	0.000844986	0.0434786
102184896	WNT9A	Wnt family member 9A && sp|Q8R5M2|WNT9A_MOUSE Protein Wnt-9a OS=Mus musculus OX=10090 GN=Wnt9a PE=2 SV=1 && -	Wnt family member 9A && sp|Q8R5M2|WNT9A_MOUSE Protein Wnt-9a OS=Mus musculus OX=10090 GN=Wnt9a PE=2 SV=1 && -	7.27928	2.04378	1.21456	0.000847051	0.0434786
102175896	LOC102175896	T-cell receptor-associated transmembrane adapter 1 && sp|Q3SYX1|TRAT1_BOVIN T-cell receptor-associated transmembrane adapter 1 OS=Bos taurus OX=9913 GN=TRAT1 PE=2 SV=1 && PF15330:SHP2-interacting transmembrane adaptor protein, SIT	T-cell receptor-associated transmembrane adapter 1 && sp|Q3SYX1|TRAT1_BOVIN T-cell receptor-associated transmembrane adapter 1 OS=Bos taurus OX=9913 GN=TRAT1 PE=2 SV=1 && PF15330:SHP2-interacting transmembrane adaptor protein, SIT	2.04753	0.317202	1.9278	0.000856583	0.0438354
102181225	DSCAML1	DS cell adhesion molecule like 1 && sp|Q8TD84|DSCL1_HUMAN Down syndrome cell adhesion molecule-like protein 1 OS=Homo sapiens OX=9606 GN=DSCAML1 PE=1 SV=2 && PF13927:Immunoglobulin domain|PF00041:Fibronectin type III domain|PF07679:Immunoglobulin I-set domain	DS cell adhesion molecule like 1 && sp|Q8TD84|DSCL1_HUMAN Down syndrome cell adhesion molecule-like protein 1 OS=Homo sapiens OX=9606 GN=DSCAML1 PE=1 SV=2 && PF13927:Immunoglobulin domain|PF00041:Fibronectin type III domain|PF07679:Immunoglobulin I-set domain	11.6837	5.6577	1.19564	0.000882545	0.0448008
102175231	AADACL3	arylacetamide deacetylase like 3%2C transcript variant X1 && sp|Q5VUY0|ADCL3_HUMAN Arylacetamide deacetylase-like 3 OS=Homo sapiens OX=9606 GN=AADACL3 PE=2 SV=5 && PF07859:alpha/beta hydrolase fold	arylacetamide deacetylase like 3%2C transcript variant X1 && sp|Q5VUY0|ADCL3_HUMAN Arylacetamide deacetylase-like 3 OS=Homo sapiens OX=9606 GN=AADACL3 PE=2 SV=5 && PF07859:alpha/beta hydrolase fold	2.70848	0.501545	1.35252	0.000883359	0.0448008
102175823	HS3ST4	heparan sulfate-glucosamine 3-sulfotransferase 4 && sp|Q9Y661|HS3S4_HUMAN Heparan sulfate glucosamine 3-O-sulfotransferase 4 OS=Homo sapiens OX=9606 GN=HS3ST4 PE=2 SV=3 && PF00685:Sulfotransferase domain	heparan sulfate-glucosamine 3-sulfotransferase 4 && sp|Q9Y661|HS3S4_HUMAN Heparan sulfate glucosamine 3-O-sulfotransferase 4 OS=Homo sapiens OX=9606 GN=HS3ST4 PE=2 SV=3 && PF00685:Sulfotransferase domain	87.7236	16.1632	1.93197	0.000888437	0.0448647
108637304	LOC108637304	gametogenetin-like%2C transcript variant X2 && - && -	gametogenetin-like%2C transcript variant X2 && - && -	7.32334	4.41635	1.03719	0.000892541	0.0448647
102175874	LOC102175874	L-lactate dehydrogenase B chain pseudogene && sp|Q5E9B1|LDHB_BOVIN L-lactate dehydrogenase B chain OS=Bos taurus OX=9913 GN=LDHB PE=2 SV=4 && PF00056:lactate/malate dehydrogenase, NAD binding domain|PF02866:lactate/malate dehydrogenase, alpha/beta C-terminal domain	L-lactate dehydrogenase B chain pseudogene && sp|Q5E9B1|LDHB_BOVIN L-lactate dehydrogenase B chain OS=Bos taurus OX=9913 GN=LDHB PE=2 SV=4 && PF00056:lactate/malate dehydrogenase, NAD binding domain|PF02866:lactate/malate dehydrogenase, alpha/beta C-terminal domain	1.1611	0.228264	2.33916	0.000896385	0.044925
102179229	RYR1	ryanodine receptor 1%2C transcript variant X1 && sp|P16960|RYR1_PIG Ryanodine receptor 1 OS=Sus scrofa OX=9823 GN=RYR1 PE=2 SV=2 && PF02026:RyR domain|PF00520:Ion transport protein|PF00622:SPRY domain|PF01365:RIH domain|PF08709:Inositol 1,4,5-trisphosphate/ryanodine receptor|PF06459:Ryanodine Receptor TM 4-6|PF08454:RyR and IP3R Homology associated|PF13833:EF-hand domain pair|PF02815:MIR domain	ryanodine receptor 1%2C transcript variant X1 && sp|P16960|RYR1_PIG Ryanodine receptor 1 OS=Sus scrofa OX=9823 GN=RYR1 PE=2 SV=2 && PF02026:RyR domain|PF00520:Ion transport protein|PF00622:SPRY domain|PF01365:RIH domain|PF08709:Inositol 1,4,5-trisphosphate/ryanodine receptor|PF06459:Ryanodine Receptor TM 4-6|PF08454:RyR and IP3R Homology associated|PF13833:EF-hand domain pair|PF02815:MIR domain	3.56358	0.812653	2.24112	0.000917018	0.0456728
108636641	LOC108636641	- && - && -	- && - && -	7.5729	2.72979	1.7785	0.000919369	0.0456728
XLOC_104494	XLOC_104494	--	-	1.16921	0.206744	2.55217	0.000954547	0.0471446
108636250	CPLX1	complexin 1 && sp|Q0IIL7|CPLX1_BOVIN Complexin-1 OS=Bos taurus OX=9913 GN=CPLX1 PE=2 SV=1 && PF05835:Synaphin protein	complexin 1 && sp|Q0IIL7|CPLX1_BOVIN Complexin-1 OS=Bos taurus OX=9913 GN=CPLX1 PE=2 SV=1 && PF05835:Synaphin protein	7.41394	2.99629	1.41662	0.000959274	0.0472408
102179003	PDCD1LG2	programmed cell death 1 ligand 2%2C transcript variant X2 && sp|Q9BQ51|PD1L2_HUMAN Programmed cell death 1 ligand 2 OS=Homo sapiens OX=9606 GN=PDCD1LG2 PE=1 SV=2 && -	programmed cell death 1 ligand 2%2C transcript variant X2 && sp|Q9BQ51|PD1L2_HUMAN Programmed cell death 1 ligand 2 OS=Homo sapiens OX=9606 GN=PDCD1LG2 PE=1 SV=2 && -	18.2592	5.56811	1.45984	0.000974338	0.0477061
102172853	COL16A1	collagen type XVI alpha 1 chain%2C transcript variant X1 && sp|Q07092|COGA1_HUMAN Collagen alpha-1(XVI) chain OS=Homo sapiens OX=9606 GN=COL16A1 PE=1 SV=2 && PF01391:Collagen triple helix repeat (20 copies)	collagen type XVI alpha 1 chain%2C transcript variant X1 && sp|Q07092|COGA1_HUMAN Collagen alpha-1(XVI) chain OS=Homo sapiens OX=9606 GN=COL16A1 PE=1 SV=2 && PF01391:Collagen triple helix repeat (20 copies)	14.9822	6.87138	1.59024	0.000983402	0.0478541
102191029	TMEM175	transmembrane protein 175%2C transcript variant X1 && sp|Q32PG7|TM175_BOVIN Endosomal/lysosomal potassium channel TMEM175 OS=Bos taurus OX=9913 GN=TMEM175 PE=2 SV=1 && -	transmembrane protein 175%2C transcript variant X1 && sp|Q32PG7|TM175_BOVIN Endosomal/lysosomal potassium channel TMEM175 OS=Bos taurus OX=9913 GN=TMEM175 PE=2 SV=1 && -	9.77996	3.49155	1.42653	0.000990219	0.0478541
XLOC_020983	XLOC_020983	--	-	0.900571	0.323697	1.54946	0.000991444	0.0478541
102186981	PPFIA4	PTPRF interacting protein alpha 4 && sp|O75335|LIPA4_HUMAN Liprin-alpha-4 OS=Homo sapiens OX=9606 GN=PPFIA4 PE=2 SV=3 && PF07647:SAM domain (Sterile alpha motif)|PF00536:SAM domain (Sterile alpha motif)	PTPRF interacting protein alpha 4 && sp|O75335|LIPA4_HUMAN Liprin-alpha-4 OS=Homo sapiens OX=9606 GN=PPFIA4 PE=2 SV=3 && PF07647:SAM domain (Sterile alpha motif)|PF00536:SAM domain (Sterile alpha motif)	2.95174	1.31866	1.24311	0.000998687	0.048011
XLOC_105106	XLOC_105106	--	-	1.0877	0.207974	2.43938	0.00100154	0.048011
102170846	MAD1L1	MAD1 mitotic arrest deficient like 1 && sp|Q80YF0|MD1L1_CRIGR Mitotic spindle assembly checkpoint protein MAD1 OS=Cricetulus griseus OX=10029 GN=MAD1L1 PE=2 SV=1 && PF05557:Mitotic checkpoint protein	MAD1 mitotic arrest deficient like 1 && sp|Q80YF0|MD1L1_CRIGR Mitotic spindle assembly checkpoint protein MAD1 OS=Cricetulus griseus OX=10029 GN=MAD1L1 PE=2 SV=1 && PF05557:Mitotic checkpoint protein	12.9381	2.42176	1.42895	0.00100317	0.048011
XLOC_103544	XLOC_103544	--	-	0.663494	0.100909	2.79546	0.00102067	0.0481698
102168582	ESYT3	extended synaptotagmin 3%2C transcript variant X2 && sp|A0FGR9|ESYT3_HUMAN Extended synaptotagmin-3 OS=Homo sapiens OX=9606 GN=ESYT3 PE=1 SV=1 && PF17047:Synaptotagmin-like mitochondrial-lipid-binding domain|PF00168:C2 domain	extended synaptotagmin 3%2C transcript variant X2 && sp|A0FGR9|ESYT3_HUMAN Extended synaptotagmin-3 OS=Homo sapiens OX=9606 GN=ESYT3 PE=1 SV=1 && PF17047:Synaptotagmin-like mitochondrial-lipid-binding domain|PF00168:C2 domain	7.15152	1.92094	1.3458	0.00102467	0.0481988
102168698	KMT2D	lysine methyltransferase 2D && sp|O14686|KMT2D_HUMAN Histone-lysine N-methyltransferase 2D OS=Homo sapiens OX=9606 GN=KMT2D PE=1 SV=2 && -	lysine methyltransferase 2D && sp|O14686|KMT2D_HUMAN Histone-lysine N-methyltransferase 2D OS=Homo sapiens OX=9606 GN=KMT2D PE=1 SV=2 && -	3.08744	1.70347	1.10332	0.00102695	0.0481988
102183182	IMPG2	interphotoreceptor matrix proteoglycan 2 && sp|Q9BZV3|IMPG2_HUMAN Interphotoreceptor matrix proteoglycan 2 OS=Homo sapiens OX=9606 GN=IMPG2 PE=1 SV=3 && PF01390:SEA domain	interphotoreceptor matrix proteoglycan 2 && sp|Q9BZV3|IMPG2_HUMAN Interphotoreceptor matrix proteoglycan 2 OS=Homo sapiens OX=9606 GN=IMPG2 PE=1 SV=3 && PF01390:SEA domain	6.13623	3.66545	1.00367	0.00103025	0.0482201
XLOC_013893	XLOC_013893	--	-	1.21677	0.223664	2.53364	0.00103479	0.0482996
100860969	GREM1	gremlin 1%2C DAN family BMP antagonist && sp|O60565|GREM1_HUMAN Gremlin-1 OS=Homo sapiens OX=9606 GN=GREM1 PE=1 SV=1 && PF03045:DAN domain	gremlin 1%2C DAN family BMP antagonist && sp|O60565|GREM1_HUMAN Gremlin-1 OS=Homo sapiens OX=9606 GN=GREM1 PE=1 SV=1 && PF03045:DAN domain	0.695627	3.12127	-2.23259	0.00103934	0.048379
102180692	VASH2	vasohibin 2 && sp|Q86V25|VASH2_HUMAN Tubulinyl-Tyr carboxypeptidase 2 OS=Homo sapiens OX=9606 GN=VASH2 PE=1 SV=2 && -	vasohibin 2 && sp|Q86V25|VASH2_HUMAN Tubulinyl-Tyr carboxypeptidase 2 OS=Homo sapiens OX=9606 GN=VASH2 PE=1 SV=2 && -	0.981312	2.49316	-1.45499	0.00106322	0.0493555

## Sheet: Additional file 5
Supplemental Table S5. List of all DEGs between M4 and M2
gene_id	gene_name	gene_description	gene_locus	M4_FPKM	M2_FPKM	log2FoldChange	pvalue	padj
102171919	GUCA1C	guanylate cyclase activator 1C && sp|O95843|GUC1C_HUMAN Guanylyl cyclase-activating protein 3 OS=Homo sapiens OX=9606 GN=GUCA1C PE=1 SV=3 && -	guanylate cyclase activator 1C && sp|O95843|GUC1C_HUMAN Guanylyl cyclase-activating protein 3 OS=Homo sapiens OX=9606 GN=GUCA1C PE=1 SV=3 && -	0.524198	0	23.0714	2.5124e-14	4.51579e-10
108634042	HMX3	H6 family homeobox 3 && sp|A6NHT5|HMX3_HUMAN Homeobox protein HMX3 OS=Homo sapiens OX=9606 GN=HMX3 PE=1 SV=1 && PF00046:Homeodomain	H6 family homeobox 3 && sp|A6NHT5|HMX3_HUMAN Homeobox protein HMX3 OS=Homo sapiens OX=9606 GN=HMX3 PE=1 SV=1 && PF00046:Homeodomain	0	0.454668	-22.5471	9.48713e-14	8.52608e-10
102189588	SAMD3	sterile alpha motif domain containing 3 && sp|Q8N6K7|SAMD3_HUMAN Sterile alpha motif domain-containing protein 3 OS=Homo sapiens OX=9606 GN=SAMD3 PE=1 SV=2 && PF00536:SAM domain (Sterile alpha motif)	sterile alpha motif domain containing 3 && sp|Q8N6K7|SAMD3_HUMAN Sterile alpha motif domain-containing protein 3 OS=Homo sapiens OX=9606 GN=SAMD3 PE=1 SV=2 && PF00536:SAM domain (Sterile alpha motif)	0	0.694205	-22.2852	1.82485e-13	1.09333e-09
102180494	GNRH1	gonadotropin releasing hormone 1 && sp|P49921|GON1_PIG Progonadoliberin-1 OS=Sus scrofa OX=9823 GN=GNRH1 PE=1 SV=1 && -	gonadotropin releasing hormone 1 && sp|P49921|GON1_PIG Progonadoliberin-1 OS=Sus scrofa OX=9823 GN=GNRH1 PE=1 SV=1 && -	0	3.19753	-21.8145	5.70407e-13	2.56313e-09
102187200	ARHGAP36	Rho GTPase activating protein 36 && sp|A7MB27|RHG36_BOVIN Rho GTPase-activating protein 36 OS=Bos taurus OX=9913 GN=ARHGAP36 PE=2 SV=1 && PF00620:RhoGAP domain	Rho GTPase activating protein 36 && sp|A7MB27|RHG36_BOVIN Rho GTPase-activating protein 36 OS=Bos taurus OX=9913 GN=ARHGAP36 PE=2 SV=1 && PF00620:RhoGAP domain	0.906865	7.99652	-3.09755	1.28876e-10	4.63282e-07
XLOC_037888	XLOC_037888	--	-	0.217993	1.30259	-3.59858	2.95744e-08	8.85951e-05
100860822	CRSP-2	calcitonin receptor-stimulating peptide-2%2C transcript variant X1 && sp|B3IWF8|CRSP2_CAPHI Calcitonin receptor-stimulating peptide 2 OS=Capra hircus OX=9925 GN=CRSP2 PE=2 SV=2 && PF00214:Calcitonin / CGRP / IAPP family	calcitonin receptor-stimulating peptide-2%2C transcript variant X1 && sp|B3IWF8|CRSP2_CAPHI Calcitonin receptor-stimulating peptide 2 OS=Capra hircus OX=9925 GN=CRSP2 PE=2 SV=2 && PF00214:Calcitonin / CGRP / IAPP family	0	2.19914	-8.58574	4.88588e-08	0.000125455
102175045	HBBC	hemoglobin subunit beta-C-like && sp|P02078|HBBC_CAPHI Hemoglobin subunit beta-C OS=Capra hircus OX=9925 GN=HBBC PE=2 SV=2 && PF00042:Globin	hemoglobin subunit beta-C-like && sp|P02078|HBBC_CAPHI Hemoglobin subunit beta-C OS=Capra hircus OX=9925 GN=HBBC PE=2 SV=2 && PF00042:Globin	0.393452	11.5796	-4.97148	1.12034e-07	0.000251713
100861290	CRSP-1	calcitonin receptor-stimulating peptide-1 && sp|B3IWF7|CRSP1_CAPHI Calcitonin receptor-stimulating peptide 1 OS=Capra hircus OX=9925 GN=CRSP1 PE=2 SV=1 && PF00214:Calcitonin / CGRP / IAPP family	calcitonin receptor-stimulating peptide-1 && sp|B3IWF7|CRSP1_CAPHI Calcitonin receptor-stimulating peptide 1 OS=Capra hircus OX=9925 GN=CRSP1 PE=2 SV=1 && PF00214:Calcitonin / CGRP / IAPP family	0.119947	5.99605	-5.65909	1.37138e-07	0.00027388
102178966	BAIAP3	BAI1 associated protein 3%2C transcript variant X3 && sp|O94812|BAIP3_HUMAN BAI1-associated protein 3 OS=Homo sapiens OX=9606 GN=BAIAP3 PE=1 SV=2 && PF00168:C2 domain	BAI1 associated protein 3%2C transcript variant X3 && sp|O94812|BAIP3_HUMAN BAI1-associated protein 3 OS=Homo sapiens OX=9606 GN=BAIAP3 PE=1 SV=2 && PF00168:C2 domain	2.40068	10.0006	-2.07095	2.36208e-06	0.0042456
102179643	IRS4	insulin receptor substrate 4 && sp|O14654|IRS4_HUMAN Insulin receptor substrate 4 OS=Homo sapiens OX=9606 GN=IRS4 PE=1 SV=1 && PF02174:PTB domain (IRS-1 type)	insulin receptor substrate 4 && sp|O14654|IRS4_HUMAN Insulin receptor substrate 4 OS=Homo sapiens OX=9606 GN=IRS4 PE=1 SV=1 && PF02174:PTB domain (IRS-1 type)	0.347719	2.74037	-3.29184	4.51705e-06	0.00719718
102174834	LOC102174834	phosphatidylcholine transfer protein%2C transcript variant X2 && sp|P02720|PPCT_BOVIN Phosphatidylcholine transfer protein OS=Bos taurus OX=9913 GN=PCTP PE=1 SV=1 && PF01852:START domain	phosphatidylcholine transfer protein%2C transcript variant X2 && sp|P02720|PPCT_BOVIN Phosphatidylcholine transfer protein OS=Bos taurus OX=9913 GN=PCTP PE=1 SV=1 && PF01852:START domain	5.92279	1.44029	2.39863	4.80506e-06	0.00719718
102184151	LOC102184151	solute carrier family 22 member 2%2C transcript variant X1 && sp|O02713|S22A2_PIG Solute carrier family 22 member 2 OS=Sus scrofa OX=9823 GN=SLC22A2 PE=2 SV=1 && PF00083:Sugar (and other) transporter	solute carrier family 22 member 2%2C transcript variant X1 && sp|O02713|S22A2_PIG Solute carrier family 22 member 2 OS=Sus scrofa OX=9823 GN=SLC22A2 PE=2 SV=1 && PF00083:Sugar (and other) transporter	1.22114	6.10603	-2.31827	9.85269e-06	0.0136225
102172428	LOC102172428	apolipoprotein L3 && sp|O95236|APOL3_HUMAN Apolipoprotein L3 OS=Homo sapiens OX=9606 GN=APOL3 PE=1 SV=3 && -	apolipoprotein L3 && sp|O95236|APOL3_HUMAN Apolipoprotein L3 OS=Homo sapiens OX=9606 GN=APOL3 PE=1 SV=3 && -	5.89578	1.50732	1.9843	1.17477e-05	0.0150824
106501755	LOC106501755	histone H1.5 && sp|P43276|H15_MOUSE Histone H1.5 OS=Mus musculus OX=10090 GN=H1-5 PE=1 SV=2 && PF00538:linker histone H1 and H5 family	histone H1.5 && sp|P43276|H15_MOUSE Histone H1.5 OS=Mus musculus OX=10090 GN=H1-5 PE=1 SV=2 && PF00538:linker histone H1 and H5 family	2.77075	8.76634	-1.70172	2.1118e-05	0.0243353
XLOC_111640	XLOC_111640	--	-	1.29843	0.377648	1.76083	2.16627e-05	0.0243353
102188590	PRUNE2	prune homolog 2%2C transcript variant X1 && sp|Q8WUY3|PRUN2_HUMAN Protein prune homolog 2 OS=Homo sapiens OX=9606 GN=PRUNE2 PE=1 SV=3 && -	prune homolog 2%2C transcript variant X1 && sp|Q8WUY3|PRUN2_HUMAN Protein prune homolog 2 OS=Homo sapiens OX=9606 GN=PRUNE2 PE=1 SV=3 && -	20.2104	10.0667	1.06193	3.33085e-05	0.0352169
102184664	HAPLN3	hyaluronan and proteoglycan link protein 3%2C transcript variant X1 && sp|Q96S86|HPLN3_HUMAN Hyaluronan and proteoglycan link protein 3 OS=Homo sapiens OX=9606 GN=HAPLN3 PE=2 SV=1 && -	hyaluronan and proteoglycan link protein 3%2C transcript variant X1 && sp|Q96S86|HPLN3_HUMAN Hyaluronan and proteoglycan link protein 3 OS=Homo sapiens OX=9606 GN=HAPLN3 PE=2 SV=1 && -	0.995508	7.12987	-2.1709	3.86226e-05	0.0385668
102188850	FGF1	fibroblast growth factor 1%2C transcript variant X1 && sp|Q7M303|FGF1_SHEEP Fibroblast growth factor 1 OS=Ovis aries OX=9940 GN=FGF1 PE=2 SV=1 && -	fibroblast growth factor 1%2C transcript variant X1 && sp|Q7M303|FGF1_SHEEP Fibroblast growth factor 1 OS=Ovis aries OX=9940 GN=FGF1 PE=2 SV=1 && -	29.0716	7.36824	1.5893	4.24989e-05	0.040204
108636353	LOC108636353	- && sp|P62631|EF1A2_MOUSE Elongation factor 1-alpha 2 OS=Mus musculus OX=10090 GN=Eef1a2 PE=1 SV=1 && -	- && sp|P62631|EF1A2_MOUSE Elongation factor 1-alpha 2 OS=Mus musculus OX=10090 GN=Eef1a2 PE=1 SV=1 && -	6.6876	16.3855	-1.63989	4.53846e-05	0.0407871
102187050	LAMA2	laminin subunit alpha 2%2C transcript variant X1 && sp|P24043|LAMA2_HUMAN Laminin subunit alpha-2 OS=Homo sapiens OX=9606 GN=LAMA2 PE=1 SV=4 && PF00052:Laminin B (Domain IV)|PF00053:Laminin EGF domain|PF00055:Laminin N-terminal (Domain VI)|PF06009:Laminin Domain II|PF00054:Laminin G domain|PF06008:Laminin Domain I|PF02210:Laminin G domain	laminin subunit alpha 2%2C transcript variant X1 && sp|P24043|LAMA2_HUMAN Laminin subunit alpha-2 OS=Homo sapiens OX=9606 GN=LAMA2 PE=1 SV=4 && PF00052:Laminin B (Domain IV)|PF00053:Laminin EGF domain|PF00055:Laminin N-terminal (Domain VI)|PF06009:Laminin Domain II|PF00054:Laminin G domain|PF06008:Laminin Domain I|PF02210:Laminin G domain	3.68362	9.3371	-1.47892	5.79849e-05	0.0496295

## Sheet: Additional file 6
Supplemental Table S6. List of all DEGs between M6 and M4
gene_id	gene_name	gene_description	gene_locus	M6_FPKM	M4_FPKM	log2FoldChange	pvalue	padj
102173232	ISL1	ISL LIM homeobox 1 && sp|P61371|ISL1_HUMAN Insulin gene enhancer protein ISL-1 OS=Homo sapiens OX=9606 GN=ISL1 PE=1 SV=1 && -	ISL LIM homeobox 1 && sp|P61371|ISL1_HUMAN Insulin gene enhancer protein ISL-1 OS=Homo sapiens OX=9606 GN=ISL1 PE=1 SV=1 && -	1.82126	0.009212	7.3865	6.91721e-11	1.25623e-06
102187200	ARHGAP36	Rho GTPase activating protein 36 && sp|A7MB27|RHG36_BOVIN Rho GTPase-activating protein 36 OS=Bos taurus OX=9913 GN=ARHGAP36 PE=2 SV=1 && PF00620:RhoGAP domain	Rho GTPase activating protein 36 && sp|A7MB27|RHG36_BOVIN Rho GTPase-activating protein 36 OS=Bos taurus OX=9913 GN=ARHGAP36 PE=2 SV=1 && PF00620:RhoGAP domain	14.1402	0.906865	3.83081	1.19809e-07	0.00108793
102185234	CD83	CD83 molecule%2C transcript variant X1 && sp|Q01151|CD83_HUMAN CD83 antigen OS=Homo sapiens OX=9606 GN=CD83 PE=1 SV=1 && PF07686:Immunoglobulin V-set domain	CD83 molecule%2C transcript variant X1 && sp|Q01151|CD83_HUMAN CD83 antigen OS=Homo sapiens OX=9606 GN=CD83 PE=1 SV=1 && PF07686:Immunoglobulin V-set domain	3.35399	6.45044	-1.12945	3.25046e-06	0.0196772
102174388	WDR18	WD repeat domain 18%2C transcript variant X1 && sp|Q3SZD4|WDR18_BOVIN WD repeat-containing protein 18 OS=Bos taurus OX=9913 GN=WDR18 PE=2 SV=1 && -	WD repeat domain 18%2C transcript variant X1 && sp|Q3SZD4|WDR18_BOVIN WD repeat-containing protein 18 OS=Bos taurus OX=9913 GN=WDR18 PE=2 SV=1 && -	2.7622	0.895022	1.60128	9.69135e-06	0.0440011
102172135	PRKG2	protein kinase%2C cGMP-dependent%2C type II && sp|Q13237|KGP2_HUMAN cGMP-dependent protein kinase 2 OS=Homo sapiens OX=9606 GN=PRKG2 PE=1 SV=1 && PF00069:Protein kinase domain|PF00027:Cyclic nucleotide-binding domain	protein kinase%2C cGMP-dependent%2C type II && sp|Q13237|KGP2_HUMAN cGMP-dependent protein kinase 2 OS=Homo sapiens OX=9606 GN=PRKG2 PE=1 SV=1 && PF00069:Protein kinase domain|PF00027:Cyclic nucleotide-binding domain	1.70072	4.25808	-1.37731	1.31839e-05	0.0478867
100861074	ANKRD37	ankyrin repeat domain 37%2C transcript variant X2 && sp|Q0VC93|ANR37_BOVIN Ankyrin repeat domain-containing protein 37 OS=Bos taurus OX=9913 GN=ANKRD37 PE=2 SV=1 && PF13637:Ankyrin repeats (many copies)	ankyrin repeat domain 37%2C transcript variant X2 && sp|Q0VC93|ANR37_BOVIN Ankyrin repeat domain-containing protein 37 OS=Bos taurus OX=9913 GN=ANKRD37 PE=2 SV=1 && PF13637:Ankyrin repeats (many copies)	5.54754	2.06207	1.38875	1.61881e-05	0.0489988

## Sheet: Additional file 7
Supplemental Table S7. List of all DEGs between M4 and D1
gene_id	gene_name	gene_description	gene_locus	M4_FPKM	D1_FPKM	log2FoldChange	pvalue	padj
102175045	HBBC	hemoglobin subunit beta-C-like && sp|P02078|HBBC_CAPHI Hemoglobin subunit beta-C OS=Capra hircus OX=9925 GN=HBBC PE=2 SV=2 && PF00042:Globin	hemoglobin subunit beta-C-like && sp|P02078|HBBC_CAPHI Hemoglobin subunit beta-C OS=Capra hircus OX=9925 GN=HBBC PE=2 SV=2 && PF00042:Globin	0.393452	52.347	-6.99468	1.45881e-14	2.47779e-10
102189588	SAMD3	sterile alpha motif domain containing 3 && sp|Q8N6K7|SAMD3_HUMAN Sterile alpha motif domain-containing protein 3 OS=Homo sapiens OX=9606 GN=SAMD3 PE=1 SV=2 && PF00536:SAM domain (Sterile alpha motif)	sterile alpha motif domain containing 3 && sp|Q8N6K7|SAMD3_HUMAN Sterile alpha motif domain-containing protein 3 OS=Homo sapiens OX=9606 GN=SAMD3 PE=1 SV=2 && PF00536:SAM domain (Sterile alpha motif)	0	0.508966	-21.1575	2.7789e-12	2.35998e-08
100860822	CRSP-2	calcitonin receptor-stimulating peptide-2%2C transcript variant X1 && sp|B3IWF8|CRSP2_CAPHI Calcitonin receptor-stimulating peptide 2 OS=Capra hircus OX=9925 GN=CRSP2 PE=2 SV=2 && PF00214:Calcitonin / CGRP / IAPP family	calcitonin receptor-stimulating peptide-2%2C transcript variant X1 && sp|B3IWF8|CRSP2_CAPHI Calcitonin receptor-stimulating peptide 2 OS=Capra hircus OX=9925 GN=CRSP2 PE=2 SV=2 && PF00214:Calcitonin / CGRP / IAPP family	0	1.41864	-7.95713	5.19972e-11	2.94391e-07
102176275	ACVR2B	activin A receptor type 2B && sp|Q95126|AVR2B_BOVIN Activin receptor type-2B OS=Bos taurus OX=9913 GN=ACVR2B PE=2 SV=1 && -	activin A receptor type 2B && sp|Q95126|AVR2B_BOVIN Activin receptor type-2B OS=Bos taurus OX=9913 GN=ACVR2B PE=2 SV=1 && -	2.83695	0.66931	4.1338	2.14988e-10	9.12893e-07
100860938	COL3A1	collagen type III alpha 1 chain && sp|P02461|CO3A1_HUMAN Collagen alpha-1(III) chain OS=Homo sapiens OX=9606 GN=COL3A1 PE=1 SV=4 && PF01391:Collagen triple helix repeat (20 copies)|PF01410:Fibrillar collagen C-terminal domain|PF00093:von Willebrand factor type C domain	collagen type III alpha 1 chain && sp|P02461|CO3A1_HUMAN Collagen alpha-1(III) chain OS=Homo sapiens OX=9606 GN=COL3A1 PE=1 SV=4 && PF01391:Collagen triple helix repeat (20 copies)|PF01410:Fibrillar collagen C-terminal domain|PF00093:von Willebrand factor type C domain	3.51411	23.4687	-2.6585	4.49264e-10	1.52615e-06
106501755	LOC106501755	histone H1.5 && sp|P43276|H15_MOUSE Histone H1.5 OS=Mus musculus OX=10090 GN=H1-5 PE=1 SV=2 && PF00538:linker histone H1 and H5 family	histone H1.5 && sp|P43276|H15_MOUSE Histone H1.5 OS=Mus musculus OX=10090 GN=H1-5 PE=1 SV=2 && PF00538:linker histone H1 and H5 family	2.77075	17.529	-2.59998	1.26424e-09	3.57886e-06
102168503	DOK6	docking protein 6 && sp|Q2MHE5|DOK6_MOUSE Docking protein 6 OS=Mus musculus OX=10090 GN=Dok6 PE=1 SV=1 && PF02174:PTB domain (IRS-1 type)	docking protein 6 && sp|Q2MHE5|DOK6_MOUSE Docking protein 6 OS=Mus musculus OX=10090 GN=Dok6 PE=1 SV=1 && PF02174:PTB domain (IRS-1 type)	25.2452	7.39345	1.81004	2.76343e-09	6.70527e-06
102178102	CAPN12	calpain 12%2C transcript variant X1 && sp|Q6ZSI9|CAN12_HUMAN Calpain-12 OS=Homo sapiens OX=9606 GN=CAPN12 PE=2 SV=1 && -	calpain 12%2C transcript variant X1 && sp|Q6ZSI9|CAN12_HUMAN Calpain-12 OS=Homo sapiens OX=9606 GN=CAPN12 PE=2 SV=1 && -	0.326071	2.55033	-2.846	8.33326e-09	1.74944e-05
102175385	ALAS2	5'-aminolevulinate synthase 2%2C transcript variant X1 && sp|Q3ZC31|HEM0_BOVIN 5-aminolevulinate synthase, erythroid-specific, mitochondrial OS=Bos taurus OX=9913 GN=ALAS2 PE=2 SV=1 && PF09029:5-aminolevulinate synthase presequence|PF00155:Aminotransferase class I and II	5'-aminolevulinate synthase 2%2C transcript variant X1 && sp|Q3ZC31|HEM0_BOVIN 5-aminolevulinate synthase, erythroid-specific, mitochondrial OS=Bos taurus OX=9913 GN=ALAS2 PE=2 SV=1 && PF09029:5-aminolevulinate synthase presequence|PF00155:Aminotransferase class I and II	0.012903	1.20387	-6.22531	9.26991e-09	1.74944e-05
102188973	TOP2A	topoisomerase (DNA) II alpha && sp|P11388|TOP2A_HUMAN DNA topoisomerase 2-alpha OS=Homo sapiens OX=9606 GN=TOP2A PE=1 SV=3 && PF00204:DNA gyrase B|PF16898:C-terminal associated domain of TOPRIM|PF02518:Histidine kinase-, DNA gyrase B-, and HSP90-like ATPase|PF01751:Toprim domain|PF08070:DTHCT (NUC029) region|PF00521:DNA gyrase/topoisomerase IV, subunit A	topoisomerase (DNA) II alpha && sp|P11388|TOP2A_HUMAN DNA topoisomerase 2-alpha OS=Homo sapiens OX=9606 GN=TOP2A PE=1 SV=3 && PF00204:DNA gyrase B|PF16898:C-terminal associated domain of TOPRIM|PF02518:Histidine kinase-, DNA gyrase B-, and HSP90-like ATPase|PF01751:Toprim domain|PF08070:DTHCT (NUC029) region|PF00521:DNA gyrase/topoisomerase IV, subunit A	0.562275	5.13731	-3.10602	1.1919e-08	2.02443e-05
102179690	CENPF	centromere protein F && sp|P49454|CENPF_HUMAN Centromere protein F OS=Homo sapiens OX=9606 GN=CENPF PE=1 SV=3 && PF10473:Leucine-rich repeats of kinetochore protein Cenp-F/LEK1|PF10490:Rb-binding domain of kinetochore protein Cenp-F/LEK1|PF10481:Cenp-F N-terminal domain	centromere protein F && sp|P49454|CENPF_HUMAN Centromere protein F OS=Homo sapiens OX=9606 GN=CENPF PE=1 SV=3 && PF10473:Leucine-rich repeats of kinetochore protein Cenp-F/LEK1|PF10490:Rb-binding domain of kinetochore protein Cenp-F/LEK1|PF10481:Cenp-F N-terminal domain	0.177704	1.02516	-2.90341	1.69738e-08	2.62092e-05
102187200	ARHGAP36	Rho GTPase activating protein 36 && sp|A7MB27|RHG36_BOVIN Rho GTPase-activating protein 36 OS=Bos taurus OX=9913 GN=ARHGAP36 PE=2 SV=1 && PF00620:RhoGAP domain	Rho GTPase activating protein 36 && sp|A7MB27|RHG36_BOVIN Rho GTPase-activating protein 36 OS=Bos taurus OX=9913 GN=ARHGAP36 PE=2 SV=1 && PF00620:RhoGAP domain	0.906865	7.60317	-2.96044	2.03951e-08	2.88676e-05
102176710	LOC102176710	hemoglobin fetal subunit beta-like && sp|P02082|HBBF_CAPHI Hemoglobin fetal subunit beta OS=Capra hircus OX=9925 PE=1 SV=1 && PF00042:Globin	hemoglobin fetal subunit beta-like && sp|P02082|HBBF_CAPHI Hemoglobin fetal subunit beta OS=Capra hircus OX=9925 PE=1 SV=1 && PF00042:Globin	0	14.9353	-11.2578	2.66324e-08	3.47963e-05
102186402	DLGAP5	DLG associated protein 5%2C transcript variant X1 && sp|Q15398|DLGP5_HUMAN Disks large-associated protein 5 OS=Homo sapiens OX=9606 GN=DLGAP5 PE=1 SV=2 && PF03359:Guanylate-kinase-associated protein (GKAP) protein	DLG associated protein 5%2C transcript variant X1 && sp|Q15398|DLGP5_HUMAN Disks large-associated protein 5 OS=Homo sapiens OX=9606 GN=DLGAP5 PE=1 SV=2 && PF03359:Guanylate-kinase-associated protein (GKAP) protein	0.060147	1.31799	-4.34171	3.903e-08	4.73518e-05
102178586	LOC102178586	histone H2A type 1 && sp|P0C0S9|H2A1_BOVIN Histone H2A type 1 OS=Bos taurus OX=9913 PE=1 SV=2 && PF16211:C-terminus of histone H2A|PF00125:Core histone H2A/H2B/H3/H4	histone H2A type 1 && sp|P0C0S9|H2A1_BOVIN Histone H2A type 1 OS=Bos taurus OX=9913 PE=1 SV=2 && PF16211:C-terminus of histone H2A|PF00125:Core histone H2A/H2B/H3/H4	0.809164	7.52957	-3.121	4.77507e-08	5.34699e-05
102180057	UBE2C	ubiquitin conjugating enzyme E2 C && sp|Q32PA5|UBE2C_BOVIN Ubiquitin-conjugating enzyme E2 C OS=Bos taurus OX=9913 GN=UBE2C PE=2 SV=1 && PF00179:Ubiquitin-conjugating enzyme	ubiquitin conjugating enzyme E2 C && sp|Q32PA5|UBE2C_BOVIN Ubiquitin-conjugating enzyme E2 C OS=Bos taurus OX=9913 GN=UBE2C PE=2 SV=1 && PF00179:Ubiquitin-conjugating enzyme	0.0237682	1.64485	-5.9076	5.03691e-08	5.34699e-05
102191354	RASSF10	Ras association domain family member 10 && sp|A6NK89|RASFA_HUMAN Ras association domain-containing protein 10 OS=Homo sapiens OX=9606 GN=RASSF10 PE=1 SV=3 && -	Ras association domain family member 10 && sp|A6NK89|RASFA_HUMAN Ras association domain-containing protein 10 OS=Homo sapiens OX=9606 GN=RASSF10 PE=1 SV=3 && -	2.16477	5.94294	-1.38524	6.22972e-08	6.22422e-05
102189338	SMIM17	small integral membrane protein 17 && sp|P0DL12|SIM17_HUMAN Small integral membrane protein 17 OS=Homo sapiens OX=9606 GN=SMIM17 PE=4 SV=1 && -	small integral membrane protein 17 && sp|P0DL12|SIM17_HUMAN Small integral membrane protein 17 OS=Homo sapiens OX=9606 GN=SMIM17 PE=4 SV=1 && -	4.53372	0.149368	4.91752	7.32469e-08	6.91166e-05
1485865	ND4	- && sp|P03910|NU4M_BOVIN NADH-ubiquinone oxidoreductase chain 4 OS=Bos taurus OX=9913 GN=MT-ND4 PE=1 SV=1 && -	- && sp|P03910|NU4M_BOVIN NADH-ubiquinone oxidoreductase chain 4 OS=Bos taurus OX=9913 GN=MT-ND4 PE=1 SV=1 && -	0.436003	163.065	-8.39123	1.13337e-07	0.000101318
102169040	MVD	mevalonate diphosphate decarboxylase && sp|Q0P570|MVD1_BOVIN Diphosphomevalonate decarboxylase OS=Bos taurus OX=9913 GN=MVD PE=2 SV=1 && PF18376:Mevalonate 5-diphosphate decarboxylase C-terminal domain|PF00288:GHMP kinases N terminal domain	mevalonate diphosphate decarboxylase && sp|Q0P570|MVD1_BOVIN Diphosphomevalonate decarboxylase OS=Bos taurus OX=9913 GN=MVD PE=2 SV=1 && PF18376:Mevalonate 5-diphosphate decarboxylase C-terminal domain|PF00288:GHMP kinases N terminal domain	6.72103	30.866	-2.13569	1.3505e-07	0.000112525
102172254	CD209	CD209 molecule && sp|Q8MIS5|209L2_MACMU CD209 antigen-like protein 2 OS=Macaca mulatta OX=9544 GN=CD209L2 PE=1 SV=1 && PF00059:Lectin C-type domain	CD209 molecule && sp|Q8MIS5|209L2_MACMU CD209 antigen-like protein 2 OS=Macaca mulatta OX=9544 GN=CD209L2 PE=1 SV=1 && PF00059:Lectin C-type domain	0	0.316375	-6.67712	1.39124e-07	0.000112525
102184227	CABP2	calcium binding protein 2%2C transcript variant X1 && sp|Q9JLK4|CABP2_MOUSE Calcium-binding protein 2 OS=Mus musculus OX=10090 GN=Cabp2 PE=1 SV=3 && PF13499:EF-hand domain pair|PF00036:EF hand	calcium binding protein 2%2C transcript variant X1 && sp|Q9JLK4|CABP2_MOUSE Calcium-binding protein 2 OS=Mus musculus OX=10090 GN=Cabp2 PE=1 SV=3 && PF13499:EF-hand domain pair|PF00036:EF hand	0.612063	3.31284	-2.42761	1.46e-07	0.000112719
102173232	ISL1	ISL LIM homeobox 1 && sp|P61371|ISL1_HUMAN Insulin gene enhancer protein ISL-1 OS=Homo sapiens OX=9606 GN=ISL1 PE=1 SV=1 && -	ISL LIM homeobox 1 && sp|P61371|ISL1_HUMAN Insulin gene enhancer protein ISL-1 OS=Homo sapiens OX=9606 GN=ISL1 PE=1 SV=1 && -	0.009212	1.32983	-6.91546	1.58925e-07	0.000117362
108637481	LOC108637481	uncharacterized LOC108637481 && - && -	uncharacterized LOC108637481 && - && -	6.58326	17.6751	-1.37688	1.73719e-07	0.000122942
102178901	LOC102178901	histone H3.1-like && sp|P68432|H31_BOVIN Histone H3.1 OS=Bos taurus OX=9913 PE=1 SV=2 && PF00125:Core histone H2A/H2B/H3/H4|PF15511:Centromere kinetochore component CENP-T histone fold	histone H3.1-like && sp|P68432|H31_BOVIN Histone H3.1 OS=Bos taurus OX=9913 PE=1 SV=2 && PF00125:Core histone H2A/H2B/H3/H4|PF15511:Centromere kinetochore component CENP-T histone fold	0.530751	7.90781	-3.75555	2.11957e-07	0.000144004
102174270	KIF11	kinesin family member 11 && sp|P52732|KIF11_HUMAN Kinesin-like protein KIF11 OS=Homo sapiens OX=9606 GN=KIF11 PE=1 SV=2 && PF00225:Kinesin motor domain|PF13931:Kinesin-associated microtubule-binding	kinesin family member 11 && sp|P52732|KIF11_HUMAN Kinesin-like protein KIF11 OS=Homo sapiens OX=9606 GN=KIF11 PE=1 SV=2 && PF00225:Kinesin motor domain|PF13931:Kinesin-associated microtubule-binding	0.160625	1.28958	-2.90948	2.69833e-07	0.000174075
102179603	MIS18BP1	MIS18 binding protein 1 && sp|Q6P0N0|M18BP_HUMAN Mis18-binding protein 1 OS=Homo sapiens OX=9606 GN=MIS18BP1 PE=1 SV=1 && PF09133:SANTA (SANT Associated)	MIS18 binding protein 1 && sp|Q6P0N0|M18BP_HUMAN Mis18-binding protein 1 OS=Homo sapiens OX=9606 GN=MIS18BP1 PE=1 SV=1 && PF09133:SANTA (SANT Associated)	0.549571	1.57399	-1.7777	2.76716e-07	0.000174075
102180554	LOC102180554	histone H3 && sp|P84227|H32_BOVIN Histone H3.2 OS=Bos taurus OX=9913 PE=1 SV=2 && PF00125:Core histone H2A/H2B/H3/H4	histone H3 && sp|P84227|H32_BOVIN Histone H3.2 OS=Bos taurus OX=9913 PE=1 SV=2 && PF00125:Core histone H2A/H2B/H3/H4	0.493276	4.1343	-2.98289	3.15486e-07	0.000191376
102176561	HMGCS1	3-hydroxy-3-methylglutaryl-CoA synthase 1%2C transcript variant X1 && sp|Q01581|HMCS1_HUMAN Hydroxymethylglutaryl-CoA synthase, cytoplasmic OS=Homo sapiens OX=9606 GN=HMGCS1 PE=1 SV=2 && PF01154:Hydroxymethylglutaryl-coenzyme A synthase N terminal|PF08540:Hydroxymethylglutaryl-coenzyme A synthase C terminal	3-hydroxy-3-methylglutaryl-CoA synthase 1%2C transcript variant X1 && sp|Q01581|HMCS1_HUMAN Hydroxymethylglutaryl-CoA synthase, cytoplasmic OS=Homo sapiens OX=9606 GN=HMGCS1 PE=1 SV=2 && PF01154:Hydroxymethylglutaryl-coenzyme A synthase N terminal|PF08540:Hydroxymethylglutaryl-coenzyme A synthase C terminal	184.99	711.327	-1.88655	4.23386e-07	0.000247973
102180706	DIO3	deiodinase%2C iodothyronine%2C type III && sp|Q6DN07|IOD3_SHEEP Thyroxine 5-deiodinase (Fragment) OS=Ovis aries OX=9940 GN=DIO3 PE=2 SV=3 && -	deiodinase%2C iodothyronine%2C type III && sp|Q6DN07|IOD3_SHEEP Thyroxine 5-deiodinase (Fragment) OS=Ovis aries OX=9940 GN=DIO3 PE=2 SV=3 && -	0	0.168555	-6.45148	5.50723e-07	0.000311801
108633414	LOC108633414	histone H2B type 1 && sp|P62807|H2B1C_HUMAN Histone H2B type 1-C/E/F/G/I OS=Homo sapiens OX=9606 GN=H2BC4 PE=1 SV=4 && PF00125:Core histone H2A/H2B/H3/H4	histone H2B type 1 && sp|P62807|H2B1C_HUMAN Histone H2B type 1-C/E/F/G/I OS=Homo sapiens OX=9606 GN=H2BC4 PE=1 SV=4 && PF00125:Core histone H2A/H2B/H3/H4	1.10381	8.14001	-2.77252	6.00121e-07	0.000328808
102169500	SRM	spermidine synthase && sp|P19623|SPEE_HUMAN Spermidine synthase OS=Homo sapiens OX=9606 GN=SRM PE=1 SV=1 && PF17284:Spermidine synthase tetramerisation domain|PF01564:Spermine/spermidine synthase domain	spermidine synthase && sp|P19623|SPEE_HUMAN Spermidine synthase OS=Homo sapiens OX=9606 GN=SRM PE=1 SV=1 && PF17284:Spermidine synthase tetramerisation domain|PF01564:Spermine/spermidine synthase domain	6.52734	14.4111	-1.07206	9.26267e-07	0.000478038
102169921	SERINC2	serine incorporator 2%2C transcript variant X1 && sp|Q58CW5|SERC2_BOVIN Serine incorporator 2 OS=Bos taurus OX=9913 GN=SERINC2 PE=2 SV=1 && PF03348:Serine incorporator (Serinc)	serine incorporator 2%2C transcript variant X1 && sp|Q58CW5|SERC2_BOVIN Serine incorporator 2 OS=Bos taurus OX=9913 GN=SERINC2 PE=2 SV=1 && PF03348:Serine incorporator (Serinc)	0	0.138959	-6.31368	9.28776e-07	0.000478038
102188346	PRR11	proline rich 11%2C transcript variant X2 && sp|Q96HE9|PRR11_HUMAN Proline-rich protein 11 OS=Homo sapiens OX=9606 GN=PRR11 PE=1 SV=1 && -	proline rich 11%2C transcript variant X2 && sp|Q96HE9|PRR11_HUMAN Proline-rich protein 11 OS=Homo sapiens OX=9606 GN=PRR11 PE=1 SV=1 && -	0.0028386	0.338677	-6.046	1.32439e-06	0.00066161
102190002	IDH1	isocitrate dehydrogenase (NADP(+)) 1%2C cytosolic%2C transcript variant X1 && sp|Q9XSG3|IDHC_BOVIN Isocitrate dehydrogenase [NADP] cytoplasmic OS=Bos taurus OX=9913 GN=IDH1 PE=2 SV=1 && PF00180:Isocitrate/isopropylmalate dehydrogenase	isocitrate dehydrogenase (NADP(+)) 1%2C cytosolic%2C transcript variant X1 && sp|Q9XSG3|IDHC_BOVIN Isocitrate dehydrogenase [NADP] cytoplasmic OS=Bos taurus OX=9913 GN=IDH1 PE=2 SV=1 && PF00180:Isocitrate/isopropylmalate dehydrogenase	37.9267	165.769	-2.05996	1.65421e-06	0.000791539
102168410	GJC3	gap junction protein gamma 3 && sp|A3KN25|CXG3_BOVIN Gap junction gamma-3 protein OS=Bos taurus OX=9913 GN=GJC3 PE=2 SV=1 && PF00029:Connexin	gap junction protein gamma 3 && sp|A3KN25|CXG3_BOVIN Gap junction gamma-3 protein OS=Bos taurus OX=9913 GN=GJC3 PE=2 SV=1 && PF00029:Connexin	1.63086	8.891	-2.25712	1.67768e-06	0.000791539
102183289	MKI67	marker of proliferation Ki-67%2C transcript variant X1 && sp|P46013|KI67_HUMAN Proliferation marker protein Ki-67 OS=Homo sapiens OX=9606 GN=MKI67 PE=1 SV=2 && PF00498:FHA domain|PF15276:Protein phosphatase 1 binding|PF08065:KI67R (NUC007) repeat	marker of proliferation Ki-67%2C transcript variant X1 && sp|P46013|KI67_HUMAN Proliferation marker protein Ki-67 OS=Homo sapiens OX=9606 GN=MKI67 PE=1 SV=2 && PF00498:FHA domain|PF15276:Protein phosphatase 1 binding|PF08065:KI67R (NUC007) repeat	0.037728	0.29622	-2.49685	1.75843e-06	0.000807215
102169918	HECW2	HECT%2C C2 and WW domain containing E3 ubiquitin protein ligase 2%2C transcript variant X1 && sp|Q9P2P5|HECW2_HUMAN E3 ubiquitin-protein ligase HECW2 OS=Homo sapiens OX=9606 GN=HECW2 PE=1 SV=2 && -	HECT%2C C2 and WW domain containing E3 ubiquitin protein ligase 2%2C transcript variant X1 && sp|Q9P2P5|HECW2_HUMAN E3 ubiquitin-protein ligase HECW2 OS=Homo sapiens OX=9606 GN=HECW2 PE=1 SV=2 && -	27.4874	13.198	1.14327	2.06066e-06	0.00092106
102186127	EML6	echinoderm microtubule associated protein like 6%2C transcript variant X1 && sp|Q6ZMW3|EMAL6_HUMAN Echinoderm microtubule-associated protein-like 6 OS=Homo sapiens OX=9606 GN=EML6 PE=2 SV=2 && -	echinoderm microtubule associated protein like 6%2C transcript variant X1 && sp|Q6ZMW3|EMAL6_HUMAN Echinoderm microtubule-associated protein-like 6 OS=Homo sapiens OX=9606 GN=EML6 PE=2 SV=2 && -	4.96826	2.67562	1.1362	2.90921e-06	0.001267
102174657	GRIN3B	glutamate ionotropic receptor NMDA type subunit 3B && sp|O60391|NMD3B_HUMAN Glutamate receptor ionotropic, NMDA 3B OS=Homo sapiens OX=9606 GN=GRIN3B PE=2 SV=2 && PF10613:Ligated ion channel L-glutamate- and glycine-binding site|PF00060:Ligand-gated ion channel	glutamate ionotropic receptor NMDA type subunit 3B && sp|O60391|NMD3B_HUMAN Glutamate receptor ionotropic, NMDA 3B OS=Homo sapiens OX=9606 GN=GRIN3B PE=2 SV=2 && PF10613:Ligated ion channel L-glutamate- and glycine-binding site|PF00060:Ligand-gated ion channel	0.0019186	0.224806	-6.40376	3.6209e-06	0.00153752
108635105	LOC108635105	protein TFG-like && sp|Q92734|TFG_HUMAN Protein TFG OS=Homo sapiens OX=9606 GN=TFG PE=1 SV=2 && -	protein TFG-like && sp|Q92734|TFG_HUMAN Protein TFG OS=Homo sapiens OX=9606 GN=TFG PE=1 SV=2 && -	1.79109	0.28453	2.61807	4.28095e-06	0.00177346
102185343	KIRREL3	kin of IRRE like 3 (Drosophila)%2C transcript variant X1 && sp|Q8IZU9|KIRR3_HUMAN Kin of IRRE-like protein 3 OS=Homo sapiens OX=9606 GN=KIRREL3 PE=1 SV=1 && PF07679:Immunoglobulin I-set domain|PF13895:Immunoglobulin domain|PF13927:Immunoglobulin domain	kin of IRRE like 3 (Drosophila)%2C transcript variant X1 && sp|Q8IZU9|KIRR3_HUMAN Kin of IRRE-like protein 3 OS=Homo sapiens OX=9606 GN=KIRREL3 PE=1 SV=1 && PF07679:Immunoglobulin I-set domain|PF13895:Immunoglobulin domain|PF13927:Immunoglobulin domain	19.4278	7.07501	1.77832	4.42447e-06	0.00178928
102168975	NTS	neurotensin && sp|P01156|NEUT_BOVIN Neurotensin/neuromedin N OS=Bos taurus OX=9913 GN=NTS PE=1 SV=3 && PF07421:Neurotensin/neuromedin N precursor	neurotensin && sp|P01156|NEUT_BOVIN Neurotensin/neuromedin N OS=Bos taurus OX=9913 GN=NTS PE=1 SV=3 && PF07421:Neurotensin/neuromedin N precursor	5.5678	89.7149	-3.94026	7.15525e-06	0.00282632
102185935	ESRP1	epithelial splicing regulatory protein 1%2C transcript variant X1 && sp|Q6NXG1|ESRP1_HUMAN Epithelial splicing regulatory protein 1 OS=Homo sapiens OX=9606 GN=ESRP1 PE=1 SV=2 && -	epithelial splicing regulatory protein 1%2C transcript variant X1 && sp|Q6NXG1|ESRP1_HUMAN Epithelial splicing regulatory protein 1 OS=Homo sapiens OX=9606 GN=ESRP1 PE=1 SV=2 && -	0	0.059076	-5.98605	8.47911e-06	0.0030976
102173041	SEMA5B	semaphorin 5B%2C transcript variant X2 && sp|Q9P283|SEM5B_HUMAN Semaphorin-5B OS=Homo sapiens OX=9606 GN=SEMA5B PE=2 SV=4 && -	semaphorin 5B%2C transcript variant X2 && sp|Q9P283|SEM5B_HUMAN Semaphorin-5B OS=Homo sapiens OX=9606 GN=SEMA5B PE=2 SV=4 && -	2.74395	5.25812	-1.58352	8.57151e-06	0.0030976
102169447	ELN	elastin%2C transcript variant X2 && sp|P04985|ELN_BOVIN Elastin OS=Bos taurus OX=9913 GN=ELN PE=1 SV=1 && -	elastin%2C transcript variant X2 && sp|P04985|ELN_BOVIN Elastin OS=Bos taurus OX=9913 GN=ELN PE=1 SV=1 && -	0.373628	3.5977	-3.16679	8.79388e-06	0.00311175
102178870	LOC102178870	histone H2A type 1 && sp|P0C0S9|H2A1_BOVIN Histone H2A type 1 OS=Bos taurus OX=9913 PE=1 SV=2 && PF00125:Core histone H2A/H2B/H3/H4|PF16211:C-terminus of histone H2A	histone H2A type 1 && sp|P0C0S9|H2A1_BOVIN Histone H2A type 1 OS=Bos taurus OX=9913 PE=1 SV=2 && PF00125:Core histone H2A/H2B/H3/H4|PF16211:C-terminus of histone H2A	1.61868	10.8204	-2.68349	9.40458e-06	0.00325993
102177212	KIAA0430	KIAA0430 ortholog%2C transcript variant X1 && sp|E1BP74|MARF1_BOVIN Meiosis regulator and mRNA stability factor 1 OS=Bos taurus OX=9913 GN=MARF1 PE=3 SV=2 && -	KIAA0430 ortholog%2C transcript variant X1 && sp|E1BP74|MARF1_BOVIN Meiosis regulator and mRNA stability factor 1 OS=Bos taurus OX=9913 GN=MARF1 PE=3 SV=2 && -	10.3619	4.82749	1.18667	1.1627e-05	0.00387225
102170315	TIMM17A	translocase of inner mitochondrial membrane 17 homolog A (yeast) && sp|Q99595|TI17A_HUMAN Mitochondrial import inner membrane translocase subunit Tim17-A OS=Homo sapiens OX=9606 GN=TIMM17A PE=1 SV=1 && PF02466:Tim17/Tim22/Tim23/Pmp24 family	translocase of inner mitochondrial membrane 17 homolog A (yeast) && sp|Q99595|TI17A_HUMAN Mitochondrial import inner membrane translocase subunit Tim17-A OS=Homo sapiens OX=9606 GN=TIMM17A PE=1 SV=1 && PF02466:Tim17/Tim22/Tim23/Pmp24 family	3.64088	8.28018	-1.11665	1.20755e-05	0.00394429
100861361	CDK1	cyclin dependent kinase 1%2C transcript variant X3 && sp|P48734|CDK1_BOVIN Cyclin-dependent kinase 1 OS=Bos taurus OX=9913 GN=CDK1 PE=2 SV=2 && PF00069:Protein kinase domain	cyclin dependent kinase 1%2C transcript variant X3 && sp|P48734|CDK1_BOVIN Cyclin-dependent kinase 1 OS=Bos taurus OX=9913 GN=CDK1 PE=2 SV=2 && PF00069:Protein kinase domain	0.85774	2.43629	-1.40514	1.29627e-05	0.00415418
102182791	DDO	D-aspartate oxidase%2C transcript variant X3 && sp|P31228|OXDD_BOVIN D-aspartate oxidase OS=Bos taurus OX=9913 GN=DDO PE=1 SV=2 && PF01266:FAD dependent oxidoreductase	D-aspartate oxidase%2C transcript variant X3 && sp|P31228|OXDD_BOVIN D-aspartate oxidase OS=Bos taurus OX=9913 GN=DDO PE=1 SV=2 && PF01266:FAD dependent oxidoreductase	14.2532	1.73514	3.09948	1.40492e-05	0.00441901
102181825	LOXHD1	lipoxygenase homology domains 1 && sp|Q8IVV2|LOXH1_HUMAN Lipoxygenase homology domain-containing protein 1 OS=Homo sapiens OX=9606 GN=LOXHD1 PE=2 SV=4 && PF01477:PLAT/LH2 domain	lipoxygenase homology domains 1 && sp|Q8IVV2|LOXH1_HUMAN Lipoxygenase homology domain-containing protein 1 OS=Homo sapiens OX=9606 GN=LOXHD1 PE=2 SV=4 && PF01477:PLAT/LH2 domain	1.5544	0.0384102	4.71927	1.486e-05	0.00458905
102180330	LOC102180330	myelin P2 protein && sp|P02690|MYP2_BOVIN Myelin P2 protein OS=Bos taurus OX=9913 GN=PMP2 PE=1 SV=2 && PF00061:Lipocalin / cytosolic fatty-acid binding protein family	myelin P2 protein && sp|P02690|MYP2_BOVIN Myelin P2 protein OS=Bos taurus OX=9913 GN=PMP2 PE=1 SV=2 && PF00061:Lipocalin / cytosolic fatty-acid binding protein family	2.03032	15.0616	-2.84961	2.03138e-05	0.0059488
108634838	LOC108634838	SH3 domain-containing kinase-binding protein 1-like && sp|Q96B97|SH3K1_HUMAN SH3 domain-containing kinase-binding protein 1 OS=Homo sapiens OX=9606 GN=SH3KBP1 PE=1 SV=2 && -	SH3 domain-containing kinase-binding protein 1-like && sp|Q96B97|SH3K1_HUMAN SH3 domain-containing kinase-binding protein 1 OS=Homo sapiens OX=9606 GN=SH3KBP1 PE=1 SV=2 && -	4.45138	2.79753	1.25615	2.68751e-05	0.00773683
102179187	LOC102179187	histone H2B type 1 && sp|Q5RCP8|H2B2E_PONAB Histone H2B type 2-E OS=Pongo abelii OX=9601 GN=H2BC21 PE=2 SV=3 && PF00125:Core histone H2A/H2B/H3/H4	histone H2B type 1 && sp|Q5RCP8|H2B2E_PONAB Histone H2B type 2-E OS=Pongo abelii OX=9601 GN=H2BC21 PE=2 SV=3 && PF00125:Core histone H2A/H2B/H3/H4	0.323476	3.01387	-3.08243	2.84119e-05	0.00793675
102178813	LOC102178813	ADP/ATP translocase 3 && sp|P32007|ADT3_BOVIN ADP/ATP translocase 3 OS=Bos taurus OX=9913 GN=SLC25A6 PE=1 SV=3 && PF00153:Mitochondrial carrier protein	ADP/ATP translocase 3 && sp|P32007|ADT3_BOVIN ADP/ATP translocase 3 OS=Bos taurus OX=9913 GN=SLC25A6 PE=1 SV=3 && PF00153:Mitochondrial carrier protein	43.8417	94.7967	-1.04497	2.85041e-05	0.00793675
102173141	TRIM31	tripartite motif containing 31 && sp|Q8R0K2|TRI31_MOUSE E3 ubiquitin-protein ligase TRIM31 OS=Mus musculus OX=10090 GN=Trim31 PE=1 SV=1 && PF00643:B-box zinc finger|PF13765:SPRY-associated domain|PF00622:SPRY domain|PF15227:zinc finger of C3HC4-type, RING	tripartite motif containing 31 && sp|Q8R0K2|TRI31_MOUSE E3 ubiquitin-protein ligase TRIM31 OS=Mus musculus OX=10090 GN=Trim31 PE=1 SV=1 && PF00643:B-box zinc finger|PF13765:SPRY-associated domain|PF00622:SPRY domain|PF15227:zinc finger of C3HC4-type, RING	1.322	0.0661	4.26273	2.90092e-05	0.00794713
102176000	PCP4L1	Purkinje cell protein 4 like 1%2C transcript variant X2 && sp|A8R4Q8|PC4L1_BOVIN Purkinje cell protein 4-like protein 1 OS=Bos taurus OX=9913 GN=PCP4L1 PE=3 SV=1 && -	Purkinje cell protein 4 like 1%2C transcript variant X2 && sp|A8R4Q8|PC4L1_BOVIN Purkinje cell protein 4-like protein 1 OS=Bos taurus OX=9913 GN=PCP4L1 PE=3 SV=1 && -	11.0132	120.294	-3.3795	2.97554e-05	0.00802214
102178621	LOC102178621	histone H3.1-like && sp|P68432|H31_BOVIN Histone H3.1 OS=Bos taurus OX=9913 PE=1 SV=2 && PF15511:Centromere kinetochore component CENP-T histone fold|PF00125:Core histone H2A/H2B/H3/H4	histone H3.1-like && sp|P68432|H31_BOVIN Histone H3.1 OS=Bos taurus OX=9913 PE=1 SV=2 && PF15511:Centromere kinetochore component CENP-T histone fold|PF00125:Core histone H2A/H2B/H3/H4	12.9738	40.9364	-1.59444	3.09324e-05	0.00818272
102186169	E2F2	E2F transcription factor 2 && sp|Q14209|E2F2_HUMAN Transcription factor E2F2 OS=Homo sapiens OX=9606 GN=E2F2 PE=1 SV=1 && -	E2F transcription factor 2 && sp|Q14209|E2F2_HUMAN Transcription factor E2F2 OS=Homo sapiens OX=9606 GN=E2F2 PE=1 SV=1 && -	0.199555	1.67321	-2.99829	3.34672e-05	0.00861274
102183018	EYA3	EYA transcriptional coactivator and phosphatase 3%2C transcript variant X1 && sp|Q99504|EYA3_HUMAN Eyes absent homolog 3 OS=Homo sapiens OX=9606 GN=EYA3 PE=1 SV=3 && -	EYA transcriptional coactivator and phosphatase 3%2C transcript variant X1 && sp|Q99504|EYA3_HUMAN Eyes absent homolog 3 OS=Homo sapiens OX=9606 GN=EYA3 PE=1 SV=3 && -	6.82763	3.48232	1.0332	3.96151e-05	0.0100083
108633413	LOC108633413	histone H2A type 1-H && sp|Q96KK5|H2A1H_HUMAN Histone H2A type 1-H OS=Homo sapiens OX=9606 GN=H2AC12 PE=1 SV=3 && PF00125:Core histone H2A/H2B/H3/H4|PF16211:C-terminus of histone H2A	histone H2A type 1-H && sp|Q96KK5|H2A1H_HUMAN Histone H2A type 1-H OS=Homo sapiens OX=9606 GN=H2AC12 PE=1 SV=3 && PF00125:Core histone H2A/H2B/H3/H4|PF16211:C-terminus of histone H2A	2.70459	23.8847	-3.08368	4.00687e-05	0.0100083
102179296	LOC102179296	cytochrome c oxidase subunit 4 isoform 2%2C mitochondrial%2C transcript variant X1 && sp|Q96KJ9|COX42_HUMAN Cytochrome c oxidase subunit 4 isoform 2, mitochondrial OS=Homo sapiens OX=9606 GN=COX4I2 PE=1 SV=2 && PF02936:Cytochrome c oxidase subunit IV	cytochrome c oxidase subunit 4 isoform 2%2C mitochondrial%2C transcript variant X1 && sp|Q96KJ9|COX42_HUMAN Cytochrome c oxidase subunit 4 isoform 2, mitochondrial OS=Homo sapiens OX=9606 GN=COX4I2 PE=1 SV=2 && PF02936:Cytochrome c oxidase subunit IV	1.81498	0.556604	1.3197	5.17036e-05	0.0127273
102191245	NID2	nidogen 2 && sp|Q14112|NID2_HUMAN Nidogen-2 OS=Homo sapiens OX=9606 GN=NID2 PE=1 SV=3 && PF07474:G2F domain|PF07645:Calcium-binding EGF domain|PF00086:Thyroglobulin type-1 repeat|PF00058:Low-density lipoprotein receptor repeat class B|PF12662:Complement Clr-like EGF-like|PF12947:EGF domain|PF06119:Nidogen-like	nidogen 2 && sp|Q14112|NID2_HUMAN Nidogen-2 OS=Homo sapiens OX=9606 GN=NID2 PE=1 SV=3 && PF07474:G2F domain|PF07645:Calcium-binding EGF domain|PF00086:Thyroglobulin type-1 repeat|PF00058:Low-density lipoprotein receptor repeat class B|PF12662:Complement Clr-like EGF-like|PF12947:EGF domain|PF06119:Nidogen-like	1.01429	3.34073	-1.64215	5.25557e-05	0.0127523
102175231	AADACL3	arylacetamide deacetylase like 3%2C transcript variant X1 && sp|Q5VUY0|ADCL3_HUMAN Arylacetamide deacetylase-like 3 OS=Homo sapiens OX=9606 GN=AADACL3 PE=2 SV=5 && PF07859:alpha/beta hydrolase fold	arylacetamide deacetylase like 3%2C transcript variant X1 && sp|Q5VUY0|ADCL3_HUMAN Arylacetamide deacetylase-like 3 OS=Homo sapiens OX=9606 GN=AADACL3 PE=2 SV=5 && PF07859:alpha/beta hydrolase fold	1.78645	0.501545	1.1024	6.14892e-05	0.0145055
108634837	RAB33A	RAB33A%2C member RAS oncogene family && sp|Q14088|RB33A_HUMAN Ras-related protein Rab-33A OS=Homo sapiens OX=9606 GN=RAB33A PE=1 SV=2 && -	RAB33A%2C member RAS oncogene family && sp|Q14088|RB33A_HUMAN Ras-related protein Rab-33A OS=Homo sapiens OX=9606 GN=RAB33A PE=1 SV=2 && -	4.0967	10.7544	-1.3013	7.02965e-05	0.016356
102178605	PAH	phenylalanine hydroxylase && sp|Q2KIH7|PH4H_BOVIN Phenylalanine-4-hydroxylase OS=Bos taurus OX=9913 GN=PAH PE=2 SV=1 && PF01842:ACT domain|PF00351:Biopterin-dependent aromatic amino acid hydroxylase	phenylalanine hydroxylase && sp|Q2KIH7|PH4H_BOVIN Phenylalanine-4-hydroxylase OS=Bos taurus OX=9913 GN=PAH PE=2 SV=1 && PF01842:ACT domain|PF00351:Biopterin-dependent aromatic amino acid hydroxylase	4.78962	1.97948	1.34632	7.44016e-05	0.0168575
102176025	LOC102176025	ras-related protein Rab-33A && sp|Q14088|RB33A_HUMAN Ras-related protein Rab-33A OS=Homo sapiens OX=9606 GN=RAB33A PE=1 SV=2 && PF00071:Ras family	ras-related protein Rab-33A && sp|Q14088|RB33A_HUMAN Ras-related protein Rab-33A OS=Homo sapiens OX=9606 GN=RAB33A PE=1 SV=2 && PF00071:Ras family	14.5215	36.4115	-1.26041	7.4437e-05	0.0168575
102177246	NCAPH	non-SMC condensin I complex subunit H%2C transcript variant X1 && sp|Q15003|CND2_HUMAN Condensin complex subunit 2 OS=Homo sapiens OX=9606 GN=NCAPH PE=1 SV=3 && PF05786:Condensin complex subunit 2	non-SMC condensin I complex subunit H%2C transcript variant X1 && sp|Q15003|CND2_HUMAN Condensin complex subunit 2 OS=Homo sapiens OX=9606 GN=NCAPH PE=1 SV=3 && PF05786:Condensin complex subunit 2	1.19285	1.64423	-1.11349	8.18941e-05	0.0179096
108636081	LOC108636081	endogenous retrovirus group K member 7 Env polyprotein-like && sp|P03374|ENV_MMTVG Envelope glycoprotein gp70 OS=Mouse mammary tumor virus (strain GR) OX=11760 GN=env PE=1 SV=1 && PF00517:Retroviral envelope protein	endogenous retrovirus group K member 7 Env polyprotein-like && sp|P03374|ENV_MMTVG Envelope glycoprotein gp70 OS=Mouse mammary tumor virus (strain GR) OX=11760 GN=env PE=1 SV=1 && PF00517:Retroviral envelope protein	0	0.311804	-6.6824	8.33006e-05	0.0179096
108633412	LOC108633412	histone H3.1 && sp|P68432|H31_BOVIN Histone H3.1 OS=Bos taurus OX=9913 PE=1 SV=2 && PF00125:Core histone H2A/H2B/H3/H4	histone H3.1 && sp|P68432|H31_BOVIN Histone H3.1 OS=Bos taurus OX=9913 PE=1 SV=2 && PF00125:Core histone H2A/H2B/H3/H4	0.812365	7.24932	-3.10686	8.67543e-05	0.0184049
XLOC_073322	XLOC_073322	--	-	2.72257	0.496019	2.52937	8.81974e-05	0.0184049
102176047	BUB1B	BUB1 mitotic checkpoint serine/threonine kinase B && sp|O60566|BUB1B_HUMAN Mitotic checkpoint serine/threonine-protein kinase BUB1 beta OS=Homo sapiens OX=9606 GN=BUB1B PE=1 SV=3 && PF08311:Mad3/BUB1 homology region 1	BUB1 mitotic checkpoint serine/threonine kinase B && sp|O60566|BUB1B_HUMAN Mitotic checkpoint serine/threonine-protein kinase BUB1 beta OS=Homo sapiens OX=9606 GN=BUB1B PE=1 SV=3 && PF08311:Mad3/BUB1 homology region 1	1.04019	1.95369	-1.15253	8.88552e-05	0.0184049
102176471	FAM212A	family with sequence similarity 212 member A && sp|Q96EL1|INKA1_HUMAN PAK4-inhibitor INKA1 OS=Homo sapiens OX=9606 GN=INKA1 PE=1 SV=2 && PF15342:FAM212 family	family with sequence similarity 212 member A && sp|Q96EL1|INKA1_HUMAN PAK4-inhibitor INKA1 OS=Homo sapiens OX=9606 GN=INKA1 PE=1 SV=2 && PF15342:FAM212 family	1.59585	5.54118	-1.73157	9.39549e-05	0.0192268
102176638	ASIC2	acid sensing ion channel subunit 2%2C transcript variant X1 && sp|Q925H0|ASIC2_MOUSE Acid-sensing ion channel 2 OS=Mus musculus OX=10090 GN=Asic2 PE=1 SV=1 && -	acid sensing ion channel subunit 2%2C transcript variant X1 && sp|Q925H0|ASIC2_MOUSE Acid-sensing ion channel 2 OS=Mus musculus OX=10090 GN=Asic2 PE=1 SV=1 && -	5.59677	2.66853	1.64185	9.79196e-05	0.0197996
102178027	LOC102178027	histone H2A type 1-H && sp|Q96KK5|H2A1H_HUMAN Histone H2A type 1-H OS=Homo sapiens OX=9606 GN=H2AC12 PE=1 SV=3 && PF16211:C-terminus of histone H2A|PF00125:Core histone H2A/H2B/H3/H4	histone H2A type 1-H && sp|Q96KK5|H2A1H_HUMAN Histone H2A type 1-H OS=Homo sapiens OX=9606 GN=H2AC12 PE=1 SV=3 && PF16211:C-terminus of histone H2A|PF00125:Core histone H2A/H2B/H3/H4	1.21618	5.62405	-2.12178	0.000107688	0.0211476
102183943	LOC102183943	scavenger receptor cysteine-rich type 1 protein M130%2C transcript variant X1 && sp|P85521|C163A_BOVIN Scavenger receptor cysteine-rich type 1 protein M130 OS=Bos taurus OX=9913 GN=CD163 PE=1 SV=2 && PF00530:Scavenger receptor cysteine-rich domain	scavenger receptor cysteine-rich type 1 protein M130%2C transcript variant X1 && sp|P85521|C163A_BOVIN Scavenger receptor cysteine-rich type 1 protein M130 OS=Bos taurus OX=9913 GN=CD163 PE=1 SV=2 && PF00530:Scavenger receptor cysteine-rich domain	0.443956	1.77383	-1.90678	0.000107828	0.0211476
102184088	MMP28	matrix metallopeptidase 28 && sp|Q9H239|MMP28_HUMAN Matrix metalloproteinase-28 OS=Homo sapiens OX=9606 GN=MMP28 PE=1 SV=2 && -	matrix metallopeptidase 28 && sp|Q9H239|MMP28_HUMAN Matrix metalloproteinase-28 OS=Homo sapiens OX=9606 GN=MMP28 PE=1 SV=2 && -	1.27278	4.17475	-1.65454	0.000108322	0.0211476
102181301	FBXW2	F-box and WD repeat domain containing 2 && sp|Q58D00|FBXW2_BOVIN F-box/WD repeat-containing protein 2 OS=Bos taurus OX=9913 GN=FBXW2 PE=2 SV=1 && PF12937:F-box-like	F-box and WD repeat domain containing 2 && sp|Q58D00|FBXW2_BOVIN F-box/WD repeat-containing protein 2 OS=Bos taurus OX=9913 GN=FBXW2 PE=2 SV=1 && PF12937:F-box-like	36.9823	10.3528	2.96792	0.000110652	0.0213571
102179643	IRS4	insulin receptor substrate 4 && sp|O14654|IRS4_HUMAN Insulin receptor substrate 4 OS=Homo sapiens OX=9606 GN=IRS4 PE=1 SV=1 && PF02174:PTB domain (IRS-1 type)	insulin receptor substrate 4 && sp|O14654|IRS4_HUMAN Insulin receptor substrate 4 OS=Homo sapiens OX=9606 GN=IRS4 PE=1 SV=1 && PF02174:PTB domain (IRS-1 type)	0.347719	2.78874	-3.1918	0.000112919	0.0215497
102189199	PYURF	PIGY upstream reading frame && sp|Q2T9V7|PREY_BOVIN Protein preY, mitochondrial OS=Bos taurus OX=9913 GN=PREY PE=3 SV=1 && PF03966:Trm112p-like protein	PIGY upstream reading frame && sp|Q2T9V7|PREY_BOVIN Protein preY, mitochondrial OS=Bos taurus OX=9913 GN=PREY PE=3 SV=1 && PF03966:Trm112p-like protein	3.82877	8.94426	-2.30762	0.000115752	0.021605
100861290	CRSP-1	calcitonin receptor-stimulating peptide-1 && sp|B3IWF7|CRSP1_CAPHI Calcitonin receptor-stimulating peptide 1 OS=Capra hircus OX=9925 GN=CRSP1 PE=2 SV=1 && PF00214:Calcitonin / CGRP / IAPP family	calcitonin receptor-stimulating peptide-1 && sp|B3IWF7|CRSP1_CAPHI Calcitonin receptor-stimulating peptide 1 OS=Capra hircus OX=9925 GN=CRSP1 PE=2 SV=1 && PF00214:Calcitonin / CGRP / IAPP family	0.119947	2.97171	-4.56773	0.000121084	0.0223545
108634042	HMX3	H6 family homeobox 3 && sp|A6NHT5|HMX3_HUMAN Homeobox protein HMX3 OS=Homo sapiens OX=9606 GN=HMX3 PE=1 SV=1 && PF00046:Homeodomain	H6 family homeobox 3 && sp|A6NHT5|HMX3_HUMAN Homeobox protein HMX3 OS=Homo sapiens OX=9606 GN=HMX3 PE=1 SV=1 && PF00046:Homeodomain	0	0.258595	-7.61016	0.000123621	0.0225775
108635000	LOC108635000	interferon omega-1-like && sp|P07352|IFNW1_BOVIN Interferon omega-1 OS=Bos taurus OX=9913 GN=IFNW1 PE=3 SV=1 && PF00143:Interferon alpha/beta domain	interferon omega-1-like && sp|P07352|IFNW1_BOVIN Interferon omega-1 OS=Bos taurus OX=9913 GN=IFNW1 PE=3 SV=1 && PF00143:Interferon alpha/beta domain	0.603746	0.0293538	4.43931	0.000127632	0.0230621
102168456	KIAA0101	KIAA0101 ortholog%2C transcript variant X1 && sp|Q5E9B2|PAF15_BOVIN PCNA-associated factor OS=Bos taurus OX=9913 GN=PCLAF PE=3 SV=1 && PF15715:PCNA-associated factor histone like domain	KIAA0101 ortholog%2C transcript variant X1 && sp|Q5E9B2|PAF15_BOVIN PCNA-associated factor OS=Bos taurus OX=9913 GN=PCLAF PE=3 SV=1 && PF15715:PCNA-associated factor histone like domain	0.604215	2.48931	-3.11774	0.000135631	0.0242383
102169142	CISH	cytokine inducible SH2 containing protein && sp|Q2HJ53|CISH_BOVIN Cytokine-inducible SH2-containing protein OS=Bos taurus OX=9913 GN=CISH PE=2 SV=1 && PF07525:SOCS box|PF00017:SH2 domain	cytokine inducible SH2 containing protein && sp|Q2HJ53|CISH_BOVIN Cytokine-inducible SH2-containing protein OS=Bos taurus OX=9913 GN=CISH PE=2 SV=1 && PF07525:SOCS box|PF00017:SH2 domain	0.240518	1.04516	-2.03651	0.000136996	0.0242383
102168680	LOC102168680	hemoglobin subunit alpha-1/2 && sp|P0CH25|HBA1_CAPHI Hemoglobin subunit alpha-1 OS=Capra hircus OX=9925 GN=HBA1 PE=1 SV=1 && PF00042:Globin	hemoglobin subunit alpha-1/2 && sp|P0CH25|HBA1_CAPHI Hemoglobin subunit alpha-1 OS=Capra hircus OX=9925 GN=HBA1 PE=1 SV=1 && PF00042:Globin	1.41868	14.9016	-3.35117	0.000141812	0.0248316
102169833	C5H12orf50	chromosome 5 C12orf50 homolog && sp|Q8NA57|CL050_HUMAN Uncharacterized protein C12orf50 OS=Homo sapiens OX=9606 GN=C12orf50 PE=1 SV=1 && PF17732:Family of unknown function (DUF5571)|PF15663:Zinc-finger containing family	chromosome 5 C12orf50 homolog && sp|Q8NA57|CL050_HUMAN Uncharacterized protein C12orf50 OS=Homo sapiens OX=9606 GN=C12orf50 PE=1 SV=1 && PF17732:Family of unknown function (DUF5571)|PF15663:Zinc-finger containing family	0	0.105214	-5.47105	0.00015084	0.0256202
102178319	LOC102178319	histone H3.1 && sp|P68432|H31_BOVIN Histone H3.1 OS=Bos taurus OX=9913 PE=1 SV=2 && PF00125:Core histone H2A/H2B/H3/H4	histone H3.1 && sp|P68432|H31_BOVIN Histone H3.1 OS=Bos taurus OX=9913 PE=1 SV=2 && PF00125:Core histone H2A/H2B/H3/H4	1.15875	5.68212	-2.21717	0.000155049	0.0258187
102173977	BOLL	boule homolog%2C RNA binding protein%2C transcript variant X1 && sp|Q8WP23|BOLL_MACFA Protein boule-like OS=Macaca fascicularis OX=9541 GN=BOLL PE=2 SV=2 && PF00076:RNA recognition motif. (a.k.a. RRM, RBD, or RNP domain)	boule homolog%2C RNA binding protein%2C transcript variant X1 && sp|Q8WP23|BOLL_MACFA Protein boule-like OS=Macaca fascicularis OX=9541 GN=BOLL PE=2 SV=2 && PF00076:RNA recognition motif. (a.k.a. RRM, RBD, or RNP domain)	1.35169	0.0077868	11.1459	0.000158129	0.026076
102186634	OTUD7A	OTU deubiquitinase 7A && sp|Q8TE49|OTU7A_HUMAN OTU domain-containing protein 7A OS=Homo sapiens OX=9606 GN=OTUD7A PE=1 SV=1 && -	OTU deubiquitinase 7A && sp|Q8TE49|OTU7A_HUMAN OTU domain-containing protein 7A OS=Homo sapiens OX=9606 GN=OTUD7A PE=1 SV=1 && -	17.5734	7.30707	1.37104	0.000162002	0.0264578
102186540	FDPS	farnesyl diphosphate synthase%2C transcript variant X1 && sp|P14324|FPPS_HUMAN Farnesyl pyrophosphate synthase OS=Homo sapiens OX=9606 GN=FDPS PE=1 SV=4 && PF00348:Polyprenyl synthetase	farnesyl diphosphate synthase%2C transcript variant X1 && sp|P14324|FPPS_HUMAN Farnesyl pyrophosphate synthase OS=Homo sapiens OX=9606 GN=FDPS PE=1 SV=4 && PF00348:Polyprenyl synthetase	27.1175	69.2297	-1.42999	0.000168955	0.0268329
102172638	POSTN	periostin%2C transcript variant X1 && sp|Q15063|POSTN_HUMAN Periostin OS=Homo sapiens OX=9606 GN=POSTN PE=1 SV=2 && PF02469:Fasciclin domain	periostin%2C transcript variant X1 && sp|Q15063|POSTN_HUMAN Periostin OS=Homo sapiens OX=9606 GN=POSTN PE=1 SV=2 && PF02469:Fasciclin domain	0.369339	2.79605	-2.89199	0.000169426	0.0268329
102187276	CDCP1	CUB domain containing protein 1 && sp|Q9H5V8|CDCP1_HUMAN CUB domain-containing protein 1 OS=Homo sapiens OX=9606 GN=CDCP1 PE=1 SV=3 && -	CUB domain containing protein 1 && sp|Q9H5V8|CDCP1_HUMAN CUB domain-containing protein 1 OS=Homo sapiens OX=9606 GN=CDCP1 PE=1 SV=3 && -	0.631828	2.50616	-1.90585	0.000173775	0.0270786
102189885	LOC102189885	calcitonin receptor-stimulating peptide 2-like && sp|B3IWF8|CRSP2_CAPHI Calcitonin receptor-stimulating peptide 2 OS=Capra hircus OX=9925 GN=CRSP2 PE=2 SV=2 && PF00214:Calcitonin / CGRP / IAPP family	calcitonin receptor-stimulating peptide 2-like && sp|B3IWF8|CRSP2_CAPHI Calcitonin receptor-stimulating peptide 2 OS=Capra hircus OX=9925 GN=CRSP2 PE=2 SV=2 && PF00214:Calcitonin / CGRP / IAPP family	1.36834	10.1577	-2.8088	0.000182908	0.0282427
100860940	COL1A2	collagen type I alpha 2 chain && sp|P02465|CO1A2_BOVIN Collagen alpha-2(I) chain OS=Bos taurus OX=9913 GN=COL1A2 PE=1 SV=2 && -	collagen type I alpha 2 chain && sp|P02465|CO1A2_BOVIN Collagen alpha-2(I) chain OS=Bos taurus OX=9913 GN=COL1A2 PE=1 SV=2 && -	6.19412	28.7911	-2.14023	0.000190466	0.0289271
102171882	KNL1	kinetochore scaffold 1 && sp|Q8NG31|KNL1_HUMAN Kinetochore scaffold 1 OS=Homo sapiens OX=9606 GN=KNL1 PE=1 SV=3 && PF18210:Knl1 RWD C-terminal domain	kinetochore scaffold 1 && sp|Q8NG31|KNL1_HUMAN Kinetochore scaffold 1 OS=Homo sapiens OX=9606 GN=KNL1 PE=1 SV=3 && PF18210:Knl1 RWD C-terminal domain	0.463102	1.23432	-1.20476	0.000190747	0.0289271
102183278	RUNX2	runt related transcription factor 2%2C transcript variant X5 && sp|Q13950|RUNX2_HUMAN Runt-related transcription factor 2 OS=Homo sapiens OX=9606 GN=RUNX2 PE=1 SV=2 && -	runt related transcription factor 2%2C transcript variant X5 && sp|Q13950|RUNX2_HUMAN Runt-related transcription factor 2 OS=Homo sapiens OX=9606 GN=RUNX2 PE=1 SV=2 && -	14.9807	4.40927	1.24733	0.000196995	0.0290742
XLOC_054664	XLOC_054664	--	-	0.888364	0.220026	2.07685	0.00019818	0.0290742
102184848	GULP1	GULP%2C engulfment adaptor PTB domain containing 1%2C transcript variant X2 && sp|Q9UBP9|GULP1_HUMAN PTB domain-containing engulfment adapter protein 1 OS=Homo sapiens OX=9606 GN=GULP1 PE=1 SV=1 && PF00640:Phosphotyrosine interaction domain (PTB/PID)	GULP%2C engulfment adaptor PTB domain containing 1%2C transcript variant X2 && sp|Q9UBP9|GULP1_HUMAN PTB domain-containing engulfment adapter protein 1 OS=Homo sapiens OX=9606 GN=GULP1 PE=1 SV=1 && PF00640:Phosphotyrosine interaction domain (PTB/PID)	3.23737	9.82103	-1.53807	0.000198347	0.0290742
XLOC_020064	XLOC_020064	--	-	1.25276	0.243666	2.41611	0.000198564	0.0290742
102180544	IRAK2	interleukin 1 receptor associated kinase 2%2C transcript variant X1 && sp|Q0P5I2|IRAK2_BOVIN Interleukin-1 receptor-associated kinase-like 2 OS=Bos taurus OX=9913 GN=IRAK2 PE=2 SV=1 && PF00069:Protein kinase domain|PF00531:Death domain	interleukin 1 receptor associated kinase 2%2C transcript variant X1 && sp|Q0P5I2|IRAK2_BOVIN Interleukin-1 receptor-associated kinase-like 2 OS=Bos taurus OX=9913 GN=IRAK2 PE=2 SV=1 && PF00069:Protein kinase domain|PF00531:Death domain	2.686	1.26274	1.15765	0.000219297	0.0313005
102190744	SFN	stratifin && sp|Q0VC36|1433S_BOVIN 14-3-3 protein sigma OS=Bos taurus OX=9913 GN=SFN PE=2 SV=1 && PF00244:14-3-3 protein	stratifin && sp|Q0VC36|1433S_BOVIN 14-3-3 protein sigma OS=Bos taurus OX=9913 GN=SFN PE=2 SV=1 && PF00244:14-3-3 protein	0	0.419307	-7.24888	0.000222552	0.0315004
102176407	RPL22L1	ribosomal protein L22 like 1 && sp|A4FUH0|RL22L_BOVIN 60S ribosomal protein L22-like 1 OS=Bos taurus OX=9913 GN=RPL22L1 PE=2 SV=1 && PF01776:Ribosomal L22e protein family	ribosomal protein L22 like 1 && sp|A4FUH0|RL22L_BOVIN 60S ribosomal protein L22-like 1 OS=Bos taurus OX=9913 GN=RPL22L1 PE=2 SV=1 && PF01776:Ribosomal L22e protein family	20.2377	51.873	-1.01156	0.000249679	0.0347606
102173264	LOC102173264	dynein light chain 1%2C cytoplasmic-like && sp|P61285|DYL1_BOVIN Dynein light chain 1, cytoplasmic OS=Bos taurus OX=9913 GN=DYNLL1 PE=1 SV=1 && PF01221:Dynein light chain type 1	dynein light chain 1%2C cytoplasmic-like && sp|P61285|DYL1_BOVIN Dynein light chain 1, cytoplasmic OS=Bos taurus OX=9913 GN=DYNLL1 PE=1 SV=1 && PF01221:Dynein light chain type 1	2.67802	6.50234	-1.20394	0.0002619	0.0358739
108635405	LOC108635405	collagen alpha-1(II) chain-like && - && -	collagen alpha-1(II) chain-like && - && -	6.08112	1.12682	2.51137	0.00026546	0.0360707
102175544	ORAI3	ORAI calcium release-activated calcium modulator 3 && sp|Q9BRQ5|ORAI3_HUMAN Protein orai-3 OS=Homo sapiens OX=9606 GN=ORAI3 PE=1 SV=2 && PF07856:Mediator of CRAC channel activity	ORAI calcium release-activated calcium modulator 3 && sp|Q9BRQ5|ORAI3_HUMAN Protein orai-3 OS=Homo sapiens OX=9606 GN=ORAI3 PE=1 SV=2 && PF07856:Mediator of CRAC channel activity	1.01459	2.35339	-1.15321	0.000269072	0.0362714
XLOC_099590	XLOC_099590	--	-	0.863673	0.168281	2.40569	0.000274164	0.0364675
102173873	SFSWAP	splicing factor SWAP homolog%2C transcript variant X9 && sp|Q12872|SFSWA_HUMAN Splicing factor, suppressor of white-apricot homolog OS=Homo sapiens OX=9606 GN=SFSWAP PE=1 SV=3 && -	splicing factor SWAP homolog%2C transcript variant X9 && sp|Q12872|SFSWA_HUMAN Splicing factor, suppressor of white-apricot homolog OS=Homo sapiens OX=9606 GN=SFSWAP PE=1 SV=3 && -	5.05225	2.38049	1.42971	0.000280973	0.0364675
102190672	LOC102190672	uncharacterized LOC102190672%2C transcript variant X2 && sp|Q4W5P6|SIM43_HUMAN Small integral membrane protein 43 OS=Homo sapiens OX=9606 GN=SMIM43 PE=3 SV=4 && -	uncharacterized LOC102190672%2C transcript variant X2 && sp|Q4W5P6|SIM43_HUMAN Small integral membrane protein 43 OS=Homo sapiens OX=9606 GN=SMIM43 PE=3 SV=4 && -	2.36799	0.0509772	5.4163	0.000281946	0.0364675
108636291	TRNAC-GCA	tRNA-Cys && - && -	tRNA-Cys && - && -	2.01172	0.366577	2.52384	0.000282592	0.0364675
102178828	CDK5RAP2	CDK5 regulatory subunit associated protein 2%2C transcript variant X3 && sp|Q19UN5|CK5P2_PANTR CDK5 regulatory subunit-associated protein 2 OS=Pan troglodytes OX=9598 GN=CDK5RAP2 PE=2 SV=1 && PF07989:Centrosomin N-terminal motif 1	CDK5 regulatory subunit associated protein 2%2C transcript variant X3 && sp|Q19UN5|CK5P2_PANTR CDK5 regulatory subunit-associated protein 2 OS=Pan troglodytes OX=9598 GN=CDK5RAP2 PE=2 SV=1 && PF07989:Centrosomin N-terminal motif 1	6.67528	2.74676	1.124	0.000284786	0.0364675
XLOC_099570	XLOC_099570	--	-	1.97387	0.379949	2.10185	0.000287033	0.0364675
102182980	CDH24	cadherin 24 && sp|Q6PFX6|CAD24_MOUSE Cadherin-24 OS=Mus musculus OX=10090 GN=Cdh24 PE=2 SV=1 && -	cadherin 24 && sp|Q6PFX6|CAD24_MOUSE Cadherin-24 OS=Mus musculus OX=10090 GN=Cdh24 PE=2 SV=1 && -	0.130519	0.606767	-2.12808	0.000287084	0.0364675
102179476	BMP1	bone morphogenetic protein 1%2C transcript variant X1 && sp|P13497|BMP1_HUMAN Bone morphogenetic protein 1 OS=Homo sapiens OX=9606 GN=BMP1 PE=1 SV=2 && -	bone morphogenetic protein 1%2C transcript variant X1 && sp|P13497|BMP1_HUMAN Bone morphogenetic protein 1 OS=Homo sapiens OX=9606 GN=BMP1 PE=1 SV=2 && -	2.95378	1.27306	1.12999	0.000287703	0.0364675
102173905	DEPDC1	DEP domain containing 1%2C transcript variant X1 && sp|Q5TB30|DEP1A_HUMAN DEP domain-containing protein 1A OS=Homo sapiens OX=9606 GN=DEPDC1 PE=1 SV=2 && PF00610:Domain found in Dishevelled, Egl-10, and Pleckstrin (DEP)	DEP domain containing 1%2C transcript variant X1 && sp|Q5TB30|DEP1A_HUMAN DEP domain-containing protein 1A OS=Homo sapiens OX=9606 GN=DEPDC1 PE=1 SV=2 && PF00610:Domain found in Dishevelled, Egl-10, and Pleckstrin (DEP)	0.071025	0.372671	-2.27855	0.000290228	0.036515
100860846	FABP3	fatty acid binding protein 3%2C transcript variant X1 && sp|Q4TZH2|FABPH_BOSMU Fatty acid-binding protein, heart OS=Bos mutus grunniens OX=30521 GN=FABP3 PE=3 SV=3 && PF00061:Lipocalin / cytosolic fatty-acid binding protein family	fatty acid binding protein 3%2C transcript variant X1 && sp|Q4TZH2|FABPH_BOSMU Fatty acid-binding protein, heart OS=Bos mutus grunniens OX=30521 GN=FABP3 PE=3 SV=3 && PF00061:Lipocalin / cytosolic fatty-acid binding protein family	52.2951	156.185	-1.5113	0.000317587	0.0388073
XLOC_095408	XLOC_095408	--	-	0.370497	0.0563726	2.77593	0.00032931	0.0396947
102191331	ZNF484	zinc finger protein 484%2C transcript variant X1 && sp|Q5JVG2|ZN484_HUMAN Zinc finger protein 484 OS=Homo sapiens OX=9606 GN=ZNF484 PE=1 SV=1 && PF01352:KRAB box|PF00096:Zinc finger, C2H2 type	zinc finger protein 484%2C transcript variant X1 && sp|Q5JVG2|ZN484_HUMAN Zinc finger protein 484 OS=Homo sapiens OX=9606 GN=ZNF484 PE=1 SV=1 && PF01352:KRAB box|PF00096:Zinc finger, C2H2 type	16.0329	7.49607	1.15451	0.000331639	0.0396947
102173105	GALNT18	polypeptide N-acetylgalactosaminyltransferase 18%2C transcript variant X2 && sp|Q6P9A2|GLT18_HUMAN Polypeptide N-acetylgalactosaminyltransferase 18 OS=Homo sapiens OX=9606 GN=GALNT18 PE=2 SV=2 && -	polypeptide N-acetylgalactosaminyltransferase 18%2C transcript variant X2 && sp|Q6P9A2|GLT18_HUMAN Polypeptide N-acetylgalactosaminyltransferase 18 OS=Homo sapiens OX=9606 GN=GALNT18 PE=2 SV=2 && -	64.1856	20.8853	1.30891	0.000331861	0.0396947
100861413	CYP19A1	cytochrome P450%2C family 19%2C subfamily A%2C polypeptide 1%2C transcript variant X1 && sp|Q6YI21|CP19A_CAPHI Aromatase OS=Capra hircus OX=9925 GN=CYP19A1 PE=2 SV=1 && -	cytochrome P450%2C family 19%2C subfamily A%2C polypeptide 1%2C transcript variant X1 && sp|Q6YI21|CP19A_CAPHI Aromatase OS=Capra hircus OX=9925 GN=CYP19A1 PE=2 SV=1 && -	0.0437436	1.02379	-4.1944	0.000341389	0.0404419
102173569	LOC102173569	vascular non-inflammatory molecule 2 && sp|O95498|VNN2_HUMAN Vascular non-inflammatory molecule 2 OS=Homo sapiens OX=9606 GN=VNN2 PE=1 SV=3 && PF00795:Carbon-nitrogen hydrolase	vascular non-inflammatory molecule 2 && sp|O95498|VNN2_HUMAN Vascular non-inflammatory molecule 2 OS=Homo sapiens OX=9606 GN=VNN2 PE=1 SV=3 && PF00795:Carbon-nitrogen hydrolase	0.799825	2.01243	-1.25279	0.000342869	0.0404419
102171781	MPND	MPN domain containing && sp|Q3TV65|MPND_MOUSE MPN domain-containing protein OS=Mus musculus OX=10090 GN=Mpnd PE=2 SV=2 && PF01398:JAB1/Mov34/MPN/PAD-1 ubiquitin protease|PF18755:Restriction Enzyme Adenine Methylase Associated	MPN domain containing && sp|Q3TV65|MPND_MOUSE MPN domain-containing protein OS=Mus musculus OX=10090 GN=Mpnd PE=2 SV=2 && PF01398:JAB1/Mov34/MPN/PAD-1 ubiquitin protease|PF18755:Restriction Enzyme Adenine Methylase Associated	1.3783	3.17439	-1.17468	0.000362913	0.0425109
102183571	ANXA7	annexin A7%2C transcript variant X2 && sp|Q4R5L5|ANXA7_MACFA Annexin A7 OS=Macaca fascicularis OX=9541 GN=ANXA7 PE=2 SV=1 && PF00191:Annexin	annexin A7%2C transcript variant X2 && sp|Q4R5L5|ANXA7_MACFA Annexin A7 OS=Macaca fascicularis OX=9541 GN=ANXA7 PE=2 SV=1 && PF00191:Annexin	23.1142	11.1453	1.40545	0.000373728	0.0426025
102187109	LOC102187109	sororin%2C transcript variant X1 && sp|Q96FF9|CDCA5_HUMAN Sororin OS=Homo sapiens OX=9606 GN=CDCA5 PE=1 SV=1 && -	sororin%2C transcript variant X1 && sp|Q96FF9|CDCA5_HUMAN Sororin OS=Homo sapiens OX=9606 GN=CDCA5 PE=1 SV=1 && -	0.00277	0.114418	-4.82139	0.000380806	0.0428344
102171159	CA12	carbonic anhydrase 12%2C transcript variant X5 && sp|O43570|CAH12_HUMAN Carbonic anhydrase 12 OS=Homo sapiens OX=9606 GN=CA12 PE=1 SV=1 && -	carbonic anhydrase 12%2C transcript variant X5 && sp|O43570|CAH12_HUMAN Carbonic anhydrase 12 OS=Homo sapiens OX=9606 GN=CA12 PE=1 SV=1 && -	6.82615	2.39089	1.63829	0.000396132	0.0442652
102185420	COL24A1	collagen type XXIV alpha 1 chain && sp|Q17RW2|COOA1_HUMAN Collagen alpha-1(XXIV) chain OS=Homo sapiens OX=9606 GN=COL24A1 PE=1 SV=2 && PF01391:Collagen triple helix repeat (20 copies)|PF01410:Fibrillar collagen C-terminal domain	collagen type XXIV alpha 1 chain && sp|Q17RW2|COOA1_HUMAN Collagen alpha-1(XXIV) chain OS=Homo sapiens OX=9606 GN=COL24A1 PE=1 SV=2 && PF01391:Collagen triple helix repeat (20 copies)|PF01410:Fibrillar collagen C-terminal domain	1.90784	0.709659	1.45664	0.000399331	0.044331
102169145	GLP1R	glucagon like peptide 1 receptor && sp|P43220|GLP1R_HUMAN Glucagon-like peptide 1 receptor OS=Homo sapiens OX=9606 GN=GLP1R PE=1 SV=2 && -	glucagon like peptide 1 receptor && sp|P43220|GLP1R_HUMAN Glucagon-like peptide 1 receptor OS=Homo sapiens OX=9606 GN=GLP1R PE=1 SV=2 && -	0.065382	0.846812	-3.47846	0.000403147	0.0444639
102189832	FRMPD2	FERM and PDZ domain containing 2 && sp|Q68DX3|FRPD2_HUMAN FERM and PDZ domain-containing protein 2 OS=Homo sapiens OX=9606 GN=FRMPD2 PE=1 SV=3 && PF17820:PDZ domain|PF09379:FERM N-terminal domain|PF00595:PDZ domain|PF00373:FERM central domain|PF09380:FERM C-terminal PH-like domain	FERM and PDZ domain containing 2 && sp|Q68DX3|FRPD2_HUMAN FERM and PDZ domain-containing protein 2 OS=Homo sapiens OX=9606 GN=FRMPD2 PE=1 SV=3 && PF17820:PDZ domain|PF09379:FERM N-terminal domain|PF00595:PDZ domain|PF00373:FERM central domain|PF09380:FERM C-terminal PH-like domain	1.00907	0.370851	1.27949	0.000411256	0.0450657
102179559	C7H19orf35	chromosome 7 C19orf35 homolog && sp|Q6ZS72|PEAK3_HUMAN Protein PEAK3 OS=Homo sapiens OX=9606 GN=PEAK3 PE=1 SV=1 && -	chromosome 7 C19orf35 homolog && sp|Q6ZS72|PEAK3_HUMAN Protein PEAK3 OS=Homo sapiens OX=9606 GN=PEAK3 PE=1 SV=1 && -	0	0.0688762	-5.36811	0.000420304	0.0456272
102180599	MAP3K9	mitogen-activated protein kinase kinase kinase 9%2C transcript variant X1 && sp|P80192|M3K9_HUMAN Mitogen-activated protein kinase kinase kinase 9 OS=Homo sapiens OX=9606 GN=MAP3K9 PE=1 SV=3 && -	mitogen-activated protein kinase kinase kinase 9%2C transcript variant X1 && sp|P80192|M3K9_HUMAN Mitogen-activated protein kinase kinase kinase 9 OS=Homo sapiens OX=9606 GN=MAP3K9 PE=1 SV=3 && -	3.24792	1.62432	1.07762	0.000421753	0.0456272
102176815	MVK	mevalonate kinase%2C transcript variant X1 && sp|Q5E9T8|KIME_BOVIN Mevalonate kinase OS=Bos taurus OX=9913 GN=MVK PE=2 SV=1 && PF00288:GHMP kinases N terminal domain	mevalonate kinase%2C transcript variant X1 && sp|Q5E9T8|KIME_BOVIN Mevalonate kinase OS=Bos taurus OX=9913 GN=MVK PE=2 SV=1 && PF00288:GHMP kinases N terminal domain	2.9826	6.93527	-1.113	0.000424458	0.0456293
102176102	PMEL	premelanosome protein%2C transcript variant X1 && sp|Q06154|PMEL_BOVIN Melanocyte protein PMEL OS=Bos taurus OX=9913 GN=PMEL PE=2 SV=2 && PF00801:PKD domain	premelanosome protein%2C transcript variant X1 && sp|Q06154|PMEL_BOVIN Melanocyte protein PMEL OS=Bos taurus OX=9913 GN=PMEL PE=2 SV=2 && PF00801:PKD domain	0.03447	0.442192	-3.35029	0.000440505	0.0470564
102186263	SYDE2	synapse defective Rho GTPase homolog 2 && sp|Q5VT97|SYDE2_HUMAN Rho GTPase-activating protein SYDE2 OS=Homo sapiens OX=9606 GN=SYDE2 PE=1 SV=2 && PF00620:RhoGAP domain	synapse defective Rho GTPase homolog 2 && sp|Q5VT97|SYDE2_HUMAN Rho GTPase-activating protein SYDE2 OS=Homo sapiens OX=9606 GN=SYDE2 PE=1 SV=2 && PF00620:RhoGAP domain	1.65258	4.5122	-1.38199	0.000447435	0.0473264
102181960	NUSAP1	nucleolar and spindle associated protein 1%2C transcript variant X1 && sp|Q2YDJ0|NUSAP_BOVIN Nucleolar and spindle-associated protein 1 OS=Bos taurus OX=9913 GN=NUSAP1 PE=2 SV=1 && PF16006:Nucleolar and spindle-associated protein	nucleolar and spindle associated protein 1%2C transcript variant X1 && sp|Q2YDJ0|NUSAP_BOVIN Nucleolar and spindle-associated protein 1 OS=Bos taurus OX=9913 GN=NUSAP1 PE=2 SV=1 && PF16006:Nucleolar and spindle-associated protein	0.540089	1.95278	-1.96735	0.000448605	0.0473264
102176528	ITK	IL2 inducible T-cell kinase && sp|Q08881|ITK_HUMAN Tyrosine-protein kinase ITK/TSK OS=Homo sapiens OX=9606 GN=ITK PE=1 SV=1 && PF00018:SH3 domain|PF00017:SH2 domain|PF00169:PH domain|PF00779:BTK motif|PF07714:Protein tyrosine kinase	IL2 inducible T-cell kinase && sp|Q08881|ITK_HUMAN Tyrosine-protein kinase ITK/TSK OS=Homo sapiens OX=9606 GN=ITK PE=1 SV=1 && PF00018:SH3 domain|PF00017:SH2 domain|PF00169:PH domain|PF00779:BTK motif|PF07714:Protein tyrosine kinase	0.734792	0.0400148	3.24577	0.000463272	0.0480123
102173274	CENPE	centromere protein E%2C transcript variant X5 && sp|Q02224|CENPE_HUMAN Centromere-associated protein E OS=Homo sapiens OX=9606 GN=CENPE PE=1 SV=2 && PF00225:Kinesin motor domain	centromere protein E%2C transcript variant X5 && sp|Q02224|CENPE_HUMAN Centromere-associated protein E OS=Homo sapiens OX=9606 GN=CENPE PE=1 SV=2 && PF00225:Kinesin motor domain	0.17053	0.653115	-1.8046	0.000486253	0.0491342
102181892	LIN7B	lin-7 homolog B%2C crumbs cell polarity complex component%2C transcript variant X1 && sp|Q2KIB6|LIN7B_BOVIN Protein lin-7 homolog B OS=Bos taurus OX=9913 GN=LIN7B PE=2 SV=1 && PF00595:PDZ domain|PF02828:L27 domain	lin-7 homolog B%2C crumbs cell polarity complex component%2C transcript variant X1 && sp|Q2KIB6|LIN7B_BOVIN Protein lin-7 homolog B OS=Bos taurus OX=9913 GN=LIN7B PE=2 SV=1 && PF00595:PDZ domain|PF02828:L27 domain	2.68764	5.72146	-1.01201	0.000489949	0.0491342

## Sheet: Additional file 8
Supplemental Table S8. List of all DEGs between M6 and D1
gene_id	gene_name	gene_description	gene_locus	M6_FPKM	D1_FPKM	log2FoldChange	pvalue	padj
102176275	ACVR2B	activin A receptor type 2B && sp|Q95126|AVR2B_BOVIN Activin receptor type-2B OS=Bos taurus OX=9913 GN=ACVR2B PE=2 SV=1 && -	activin A receptor type 2B && sp|Q95126|AVR2B_BOVIN Activin receptor type-2B OS=Bos taurus OX=9913 GN=ACVR2B PE=2 SV=1 && -	1.83876	0.66931	3.17684	1.5166e-12	2.44415e-08
102175385	ALAS2	5'-aminolevulinate synthase 2%2C transcript variant X1 && sp|Q3ZC31|HEM0_BOVIN 5-aminolevulinate synthase, erythroid-specific, mitochondrial OS=Bos taurus OX=9913 GN=ALAS2 PE=2 SV=1 && PF09029:5-aminolevulinate synthase presequence|PF00155:Aminotransferase class I and II	5'-aminolevulinate synthase 2%2C transcript variant X1 && sp|Q3ZC31|HEM0_BOVIN 5-aminolevulinate synthase, erythroid-specific, mitochondrial OS=Bos taurus OX=9913 GN=ALAS2 PE=2 SV=1 && PF09029:5-aminolevulinate synthase presequence|PF00155:Aminotransferase class I and II	0.0119078	1.20387	-6.31709	6.13692e-12	4.94513e-08
100860846	FABP3	fatty acid binding protein 3%2C transcript variant X1 && sp|Q4TZH2|FABPH_BOSMU Fatty acid-binding protein, heart OS=Bos mutus grunniens OX=30521 GN=FABP3 PE=3 SV=3 && PF00061:Lipocalin / cytosolic fatty-acid binding protein family	fatty acid binding protein 3%2C transcript variant X1 && sp|Q4TZH2|FABPH_BOSMU Fatty acid-binding protein, heart OS=Bos mutus grunniens OX=30521 GN=FABP3 PE=3 SV=3 && PF00061:Lipocalin / cytosolic fatty-acid binding protein family	27.3533	156.185	-2.4984	3.71342e-11	1.99485e-07
102174824	LOC102174824	zinc finger protein 331-like && sp|Q7Z2F6|ZN720_HUMAN Putative protein ZNF720 OS=Homo sapiens OX=9606 GN=ZNF720 PE=1 SV=1 && PF01352:KRAB box	zinc finger protein 331-like && sp|Q7Z2F6|ZN720_HUMAN Putative protein ZNF720 OS=Homo sapiens OX=9606 GN=ZNF720 PE=1 SV=1 && PF01352:KRAB box	0.476113	1.51827	-1.63703	1.22857e-10	4.9499e-07
102182791	DDO	D-aspartate oxidase%2C transcript variant X3 && sp|P31228|OXDD_BOVIN D-aspartate oxidase OS=Bos taurus OX=9913 GN=DDO PE=1 SV=2 && PF01266:FAD dependent oxidoreductase	D-aspartate oxidase%2C transcript variant X3 && sp|P31228|OXDD_BOVIN D-aspartate oxidase OS=Bos taurus OX=9913 GN=DDO PE=1 SV=2 && PF01266:FAD dependent oxidoreductase	29.5945	1.73514	4.23974	1.5735e-10	5.0717e-07
102191354	RASSF10	Ras association domain family member 10 && sp|A6NK89|RASFA_HUMAN Ras association domain-containing protein 10 OS=Homo sapiens OX=9606 GN=RASSF10 PE=1 SV=3 && -	Ras association domain family member 10 && sp|A6NK89|RASFA_HUMAN Ras association domain-containing protein 10 OS=Homo sapiens OX=9606 GN=RASSF10 PE=1 SV=3 && -	2.38636	5.94294	-1.29262	1.04167e-09	2.79793e-06
102185698	LOC102185698	low affinity immunoglobulin gamma Fc region receptor III%2C transcript variant X1 && sp|P79107|FCGR3_BOVIN Low affinity immunoglobulin gamma Fc region receptor III OS=Bos taurus OX=9913 GN=FCGR3 PE=2 SV=1 && PF13895:Immunoglobulin domain	low affinity immunoglobulin gamma Fc region receptor III%2C transcript variant X1 && sp|P79107|FCGR3_BOVIN Low affinity immunoglobulin gamma Fc region receptor III OS=Bos taurus OX=9913 GN=FCGR3 PE=2 SV=1 && PF13895:Immunoglobulin domain	3.249	1.30756	1.34506	1.23615e-09	2.84598e-06
102179690	CENPF	centromere protein F && sp|P49454|CENPF_HUMAN Centromere protein F OS=Homo sapiens OX=9606 GN=CENPF PE=1 SV=3 && PF10473:Leucine-rich repeats of kinetochore protein Cenp-F/LEK1|PF10490:Rb-binding domain of kinetochore protein Cenp-F/LEK1|PF10481:Cenp-F N-terminal domain	centromere protein F && sp|P49454|CENPF_HUMAN Centromere protein F OS=Homo sapiens OX=9606 GN=CENPF PE=1 SV=3 && PF10473:Leucine-rich repeats of kinetochore protein Cenp-F/LEK1|PF10490:Rb-binding domain of kinetochore protein Cenp-F/LEK1|PF10481:Cenp-F N-terminal domain	0.477841	1.02516	-3.13277	6.08052e-09	1.08882e-05
108635405	LOC108635405	collagen alpha-1(II) chain-like && - && -	collagen alpha-1(II) chain-like && - && -	12.1696	1.12682	3.01292	1.68536e-08	2.71612e-05
102176710	LOC102176710	hemoglobin fetal subunit beta-like && sp|P02082|HBBF_CAPHI Hemoglobin fetal subunit beta OS=Capra hircus OX=9925 PE=1 SV=1 && PF00042:Globin	hemoglobin fetal subunit beta-like && sp|P02082|HBBF_CAPHI Hemoglobin fetal subunit beta OS=Capra hircus OX=9925 PE=1 SV=1 && PF00042:Globin	0	14.9353	-11.3238	2.2071e-08	3.09727e-05
102171695	SMDT1	single-pass membrane protein with aspartate rich tail 1 && sp|Q2M2S2|EMRE_BOVIN Essential MCU regulator, mitochondrial OS=Bos taurus OX=9913 GN=SMDT1 PE=3 SV=1 && PF10161:Putative mitochondrial precursor protein	single-pass membrane protein with aspartate rich tail 1 && sp|Q2M2S2|EMRE_BOVIN Essential MCU regulator, mitochondrial OS=Bos taurus OX=9913 GN=SMDT1 PE=3 SV=1 && PF10161:Putative mitochondrial precursor protein	8.20098	0.0077384	8.55384	2.30624e-08	3.09727e-05
1485865	ND4	- && sp|P03910|NU4M_BOVIN NADH-ubiquinone oxidoreductase chain 4 OS=Bos taurus OX=9913 GN=MT-ND4 PE=1 SV=1 && -	- && sp|P03910|NU4M_BOVIN NADH-ubiquinone oxidoreductase chain 4 OS=Bos taurus OX=9913 GN=MT-ND4 PE=1 SV=1 && -	0.347576	163.065	-8.7838	3.08435e-08	3.81224e-05
102179110	WFDC3	WAP four-disulfide core domain 3 && sp|Q14AE4|WFDC3_MOUSE WAP four-disulfide core domain protein 3 OS=Mus musculus OX=10090 GN=Wfdc3 PE=2 SV=1 && PF00095:WAP-type (Whey Acidic Protein) 'four-disulfide core'	WAP four-disulfide core domain 3 && sp|Q14AE4|WFDC3_MOUSE WAP four-disulfide core domain protein 3 OS=Mus musculus OX=10090 GN=Wfdc3 PE=2 SV=1 && PF00095:WAP-type (Whey Acidic Protein) 'four-disulfide core'	2.82985	6.78726	-1.21932	3.3117e-08	3.81224e-05
102175543	GNG12	G protein subunit gamma 12%2C transcript variant X2 && sp|Q28024|GBG12_BOVIN Guanine nucleotide-binding protein G(I)/G(S)/G(O) subunit gamma-12 OS=Bos taurus OX=9913 GN=GNG12 PE=1 SV=2 && -	G protein subunit gamma 12%2C transcript variant X2 && sp|Q28024|GBG12_BOVIN Guanine nucleotide-binding protein G(I)/G(S)/G(O) subunit gamma-12 OS=Bos taurus OX=9913 GN=GNG12 PE=1 SV=2 && -	21.5766	52.3084	-1.2739	3.9781e-08	4.27407e-05
102169762	HMGCR	3-hydroxy-3-methylglutaryl-CoA reductase && sp|A7Z064|HMDH_BOVIN 3-hydroxy-3-methylglutaryl-coenzyme A reductase OS=Bos taurus OX=9913 GN=HMGCR PE=2 SV=2 && PF00368:Hydroxymethylglutaryl-coenzyme A reductase|PF12349:Sterol-sensing domain of SREBP cleavage-activation	3-hydroxy-3-methylglutaryl-CoA reductase && sp|A7Z064|HMDH_BOVIN 3-hydroxy-3-methylglutaryl-coenzyme A reductase OS=Bos taurus OX=9913 GN=HMGCR PE=2 SV=2 && PF00368:Hydroxymethylglutaryl-coenzyme A reductase|PF12349:Sterol-sensing domain of SREBP cleavage-activation	19.5262	71.4876	-1.84288	8.89333e-08	8.43088e-05
102172979	TEX11	testis expressed 11 && sp|Q8IYF3|TEX11_HUMAN Testis-expressed protein 11 OS=Homo sapiens OX=9606 GN=TEX11 PE=1 SV=3 && -	testis expressed 11 && sp|Q8IYF3|TEX11_HUMAN Testis-expressed protein 11 OS=Homo sapiens OX=9606 GN=TEX11 PE=1 SV=3 && -	12.9362	2.69004	2.31033	1.1182e-07	0.000100116
102182729	CDH6	cadherin 6 && sp|Q3SWX5|CADH6_BOVIN Cadherin-6 OS=Bos taurus OX=9913 GN=CDH6 PE=2 SV=1 && -	cadherin 6 && sp|Q3SWX5|CADH6_BOVIN Cadherin-6 OS=Bos taurus OX=9913 GN=CDH6 PE=2 SV=1 && -	7.34823	17.2026	-1.2041	1.3762e-07	0.000113792
102176561	HMGCS1	3-hydroxy-3-methylglutaryl-CoA synthase 1%2C transcript variant X1 && sp|Q01581|HMCS1_HUMAN Hydroxymethylglutaryl-CoA synthase, cytoplasmic OS=Homo sapiens OX=9606 GN=HMGCS1 PE=1 SV=2 && PF01154:Hydroxymethylglutaryl-coenzyme A synthase N terminal|PF08540:Hydroxymethylglutaryl-coenzyme A synthase C terminal	3-hydroxy-3-methylglutaryl-CoA synthase 1%2C transcript variant X1 && sp|Q01581|HMCS1_HUMAN Hydroxymethylglutaryl-CoA synthase, cytoplasmic OS=Homo sapiens OX=9606 GN=HMGCS1 PE=1 SV=2 && PF01154:Hydroxymethylglutaryl-coenzyme A synthase N terminal|PF08540:Hydroxymethylglutaryl-coenzyme A synthase C terminal	161.027	711.327	-2.09613	1.46188e-07	0.000113792
102173041	SEMA5B	semaphorin 5B%2C transcript variant X2 && sp|Q9P283|SEM5B_HUMAN Semaphorin-5B OS=Homo sapiens OX=9606 GN=SEMA5B PE=2 SV=4 && -	semaphorin 5B%2C transcript variant X2 && sp|Q9P283|SEM5B_HUMAN Semaphorin-5B OS=Homo sapiens OX=9606 GN=SEMA5B PE=2 SV=4 && -	1.16136	5.25812	-1.90917	1.54469e-07	0.000113792
102186402	DLGAP5	DLG associated protein 5%2C transcript variant X1 && sp|Q15398|DLGP5_HUMAN Disks large-associated protein 5 OS=Homo sapiens OX=9606 GN=DLGAP5 PE=1 SV=2 && PF03359:Guanylate-kinase-associated protein (GKAP) protein	DLG associated protein 5%2C transcript variant X1 && sp|Q15398|DLGP5_HUMAN Disks large-associated protein 5 OS=Homo sapiens OX=9606 GN=DLGAP5 PE=1 SV=2 && PF03359:Guanylate-kinase-associated protein (GKAP) protein	0.122531	1.31799	-3.32448	1.55338e-07	0.000113792
102178102	CAPN12	calpain 12%2C transcript variant X1 && sp|Q6ZSI9|CAN12_HUMAN Calpain-12 OS=Homo sapiens OX=9606 GN=CAPN12 PE=2 SV=1 && -	calpain 12%2C transcript variant X1 && sp|Q6ZSI9|CAN12_HUMAN Calpain-12 OS=Homo sapiens OX=9606 GN=CAPN12 PE=2 SV=1 && -	0.346775	2.55033	-2.70206	2.25766e-07	0.000153505
XLOC_099570	XLOC_099570	--	-	1.61751	0.379949	1.98473	2.54367e-07	0.000163975
106502162	TTLL8	tubulin tyrosine ligase like 8 && sp|A6PVC2|TTLL8_HUMAN Protein monoglycylase TTLL8 OS=Homo sapiens OX=9606 GN=TTLL8 PE=2 SV=4 && -	tubulin tyrosine ligase like 8 && sp|A6PVC2|TTLL8_HUMAN Protein monoglycylase TTLL8 OS=Homo sapiens OX=9606 GN=TTLL8 PE=2 SV=4 && -	2.41995	0.752924	1.51737	2.96252e-07	0.00017683
XLOC_103259	XLOC_103259	--	-	1.05232	0.25931	2.01642	4.0095e-07	0.000225296
102178801	LOC102178801	basic proline-rich protein && - && -	basic proline-rich protein && - && -	698.922	17.3466	5.40148	4.0541e-07	0.000225296
102173115	IL34	interleukin 34%2C transcript variant X1 && sp|A6QL48|IL34_BOVIN Interleukin-34 OS=Bos taurus OX=9913 GN=IL34 PE=2 SV=1 && -	interleukin 34%2C transcript variant X1 && sp|A6QL48|IL34_BOVIN Interleukin-34 OS=Bos taurus OX=9913 GN=IL34 PE=2 SV=1 && -	11.2679	5.14809	1.27545	5.51776e-07	0.000286852
102169718	GPLD1	glycosylphosphatidylinositol specific phospholipase D1%2C transcript variant X2 && sp|P80109|PHLD_BOVIN Phosphatidylinositol-glycan-specific phospholipase D OS=Bos taurus OX=9913 GN=GPLD1 PE=1 SV=1 && PF00882:Zinc dependent phospholipase C|PF01839:FG-GAP repeat	glycosylphosphatidylinositol specific phospholipase D1%2C transcript variant X2 && sp|P80109|PHLD_BOVIN Phosphatidylinositol-glycan-specific phospholipase D OS=Bos taurus OX=9913 GN=GPLD1 PE=1 SV=1 && PF00882:Zinc dependent phospholipase C|PF01839:FG-GAP repeat	2.97069	1.18204	1.41843	6.431e-07	0.000323881
102191503	MAMLD1	mastermind like domain containing 1%2C transcript variant X1 && sp|Q13495|MAMD1_HUMAN Mastermind-like domain-containing protein 1 OS=Homo sapiens OX=9606 GN=MAMLD1 PE=1 SV=2 && -	mastermind like domain containing 1%2C transcript variant X1 && sp|Q13495|MAMD1_HUMAN Mastermind-like domain-containing protein 1 OS=Homo sapiens OX=9606 GN=MAMLD1 PE=1 SV=2 && -	5.46997	2.09034	1.64238	7.84634e-07	0.000383186
102187665	LOC102187665	40S ribosomal protein S4%2C X isoform && sp|Q76N24|RS4X_CHLAE 40S ribosomal protein S4, X isoform OS=Chlorocebus aethiops OX=9534 GN=RPS4X PE=2 SV=3 && PF00900:Ribosomal family S4e|PF16121:40S ribosomal protein S4 C-terminus|PF08071:RS4NT (NUC023) domain	40S ribosomal protein S4%2C X isoform && sp|Q76N24|RS4X_CHLAE 40S ribosomal protein S4, X isoform OS=Chlorocebus aethiops OX=9534 GN=RPS4X PE=2 SV=3 && PF00900:Ribosomal family S4e|PF16121:40S ribosomal protein S4 C-terminus|PF08071:RS4NT (NUC023) domain	6.67564	3.19054	1.09026	8.45028e-07	0.000389099
102190002	IDH1	isocitrate dehydrogenase (NADP(+)) 1%2C cytosolic%2C transcript variant X1 && sp|Q9XSG3|IDHC_BOVIN Isocitrate dehydrogenase [NADP] cytoplasmic OS=Bos taurus OX=9913 GN=IDH1 PE=2 SV=1 && PF00180:Isocitrate/isopropylmalate dehydrogenase	isocitrate dehydrogenase (NADP(+)) 1%2C cytosolic%2C transcript variant X1 && sp|Q9XSG3|IDHC_BOVIN Isocitrate dehydrogenase [NADP] cytoplasmic OS=Bos taurus OX=9913 GN=IDH1 PE=2 SV=1 && PF00180:Isocitrate/isopropylmalate dehydrogenase	38.0149	165.769	-2.08724	8.9457e-07	0.000400469
102178586	LOC102178586	histone H2A type 1 && sp|P0C0S9|H2A1_BOVIN Histone H2A type 1 OS=Bos taurus OX=9913 PE=1 SV=2 && PF16211:C-terminus of histone H2A|PF00125:Core histone H2A/H2B/H3/H4	histone H2A type 1 && sp|P0C0S9|H2A1_BOVIN Histone H2A type 1 OS=Bos taurus OX=9913 PE=1 SV=2 && PF16211:C-terminus of histone H2A|PF00125:Core histone H2A/H2B/H3/H4	1.60427	7.52957	-2.15538	1.0565e-06	0.000448068
100860849	HSP70.1	heat shock protein 70.1 && sp|Q4U0F3|HS71B_BOSMU Heat shock 70 kDa protein 1B OS=Bos mutus grunniens OX=30521 GN=HSPA1B PE=2 SV=1 && PF00012:Hsp70 protein	heat shock protein 70.1 && sp|Q4U0F3|HS71B_BOSMU Heat shock 70 kDa protein 1B OS=Bos mutus grunniens OX=30521 GN=HSPA1B PE=2 SV=1 && PF00012:Hsp70 protein	13.6293	5.28573	1.39295	1.79582e-06	0.000723537
102175056	CD300LF	CD300 molecule like family member f%2C transcript variant X1 && sp|A8K4G0|CLM7_HUMAN CMRF35-like molecule 7 OS=Homo sapiens OX=9606 GN=CD300LB PE=1 SV=2 && PF07686:Immunoglobulin V-set domain|PF15330:SHP2-interacting transmembrane adaptor protein, SIT	CD300 molecule like family member f%2C transcript variant X1 && sp|A8K4G0|CLM7_HUMAN CMRF35-like molecule 7 OS=Homo sapiens OX=9606 GN=CD300LB PE=1 SV=2 && PF07686:Immunoglobulin V-set domain|PF15330:SHP2-interacting transmembrane adaptor protein, SIT	1.48964	0.345566	1.88411	1.98652e-06	0.000779141
102185617	LOC102185617	histone H1t && sp|P06348|H1T_PIG Histone H1t OS=Sus scrofa OX=9823 GN=H1-6 PE=1 SV=1 && PF00538:linker histone H1 and H5 family	histone H1t && sp|P06348|H1T_PIG Histone H1t OS=Sus scrofa OX=9823 GN=H1-6 PE=1 SV=1 && PF00538:linker histone H1 and H5 family	0.285882	2.61768	-3.16568	2.03052e-06	0.000779141
102188973	TOP2A	topoisomerase (DNA) II alpha && sp|P11388|TOP2A_HUMAN DNA topoisomerase 2-alpha OS=Homo sapiens OX=9606 GN=TOP2A PE=1 SV=3 && PF00204:DNA gyrase B|PF16898:C-terminal associated domain of TOPRIM|PF02518:Histidine kinase-, DNA gyrase B-, and HSP90-like ATPase|PF01751:Toprim domain|PF08070:DTHCT (NUC029) region|PF00521:DNA gyrase/topoisomerase IV, subunit A	topoisomerase (DNA) II alpha && sp|P11388|TOP2A_HUMAN DNA topoisomerase 2-alpha OS=Homo sapiens OX=9606 GN=TOP2A PE=1 SV=3 && PF00204:DNA gyrase B|PF16898:C-terminal associated domain of TOPRIM|PF02518:Histidine kinase-, DNA gyrase B-, and HSP90-like ATPase|PF01751:Toprim domain|PF08070:DTHCT (NUC029) region|PF00521:DNA gyrase/topoisomerase IV, subunit A	0.704526	5.13731	-2.79981	2.32579e-06	0.000827419
102185343	KIRREL3	kin of IRRE like 3 (Drosophila)%2C transcript variant X1 && sp|Q8IZU9|KIRR3_HUMAN Kin of IRRE-like protein 3 OS=Homo sapiens OX=9606 GN=KIRREL3 PE=1 SV=1 && PF07679:Immunoglobulin I-set domain|PF13895:Immunoglobulin domain|PF13927:Immunoglobulin domain	kin of IRRE like 3 (Drosophila)%2C transcript variant X1 && sp|Q8IZU9|KIRR3_HUMAN Kin of IRRE-like protein 3 OS=Homo sapiens OX=9606 GN=KIRREL3 PE=1 SV=1 && PF07679:Immunoglobulin I-set domain|PF13895:Immunoglobulin domain|PF13927:Immunoglobulin domain	13.2778	7.07501	1.21452	2.35127e-06	0.000827419
102182062	CRYBB3	crystallin beta B3 && sp|P19141|CRBB3_BOVIN Beta-crystallin B3 OS=Bos taurus OX=9913 GN=CRYBB3 PE=1 SV=3 && PF00030:Beta/Gamma crystallin	crystallin beta B3 && sp|P19141|CRBB3_BOVIN Beta-crystallin B3 OS=Bos taurus OX=9913 GN=CRYBB3 PE=1 SV=3 && PF00030:Beta/Gamma crystallin	1.47551	0.336403	2.13519	2.36171e-06	0.000827419
102169040	MVD	mevalonate diphosphate decarboxylase && sp|Q0P570|MVD1_BOVIN Diphosphomevalonate decarboxylase OS=Bos taurus OX=9913 GN=MVD PE=2 SV=1 && PF18376:Mevalonate 5-diphosphate decarboxylase C-terminal domain|PF00288:GHMP kinases N terminal domain	mevalonate diphosphate decarboxylase && sp|Q0P570|MVD1_BOVIN Diphosphomevalonate decarboxylase OS=Bos taurus OX=9913 GN=MVD PE=2 SV=1 && PF18376:Mevalonate 5-diphosphate decarboxylase C-terminal domain|PF00288:GHMP kinases N terminal domain	8.33726	30.866	-1.85162	3.05961e-06	0.00102726
102183932	SFXN3	sideroflexin 3%2C transcript variant X1 && sp|A6QP55|SFXN3_BOVIN Sideroflexin-3 OS=Bos taurus OX=9913 GN=SFXN3 PE=2 SV=1 && -	sideroflexin 3%2C transcript variant X1 && sp|A6QP55|SFXN3_BOVIN Sideroflexin-3 OS=Bos taurus OX=9913 GN=SFXN3 PE=2 SV=1 && -	0.887455	2.16816	-1.79924	3.62732e-06	0.00116199
102181811	LOC102181811	multidrug resistance-associated protein 1%2C transcript variant X1 && sp|P33527|MRP1_HUMAN Multidrug resistance-associated protein 1 OS=Homo sapiens OX=9606 GN=ABCC1 PE=1 SV=3 && PF00005:ABC transporter|PF00664:ABC transporter transmembrane region	multidrug resistance-associated protein 1%2C transcript variant X1 && sp|P33527|MRP1_HUMAN Multidrug resistance-associated protein 1 OS=Homo sapiens OX=9606 GN=ABCC1 PE=1 SV=3 && PF00005:ABC transporter|PF00664:ABC transporter transmembrane region	6.24342	1.48864	2.12663	3.67717e-06	0.00116199
102174365	PANX1	pannexin 1%2C transcript variant X1 && sp|Q96RD7|PANX1_HUMAN Pannexin-1 OS=Homo sapiens OX=9606 GN=PANX1 PE=1 SV=4 && -	pannexin 1%2C transcript variant X1 && sp|Q96RD7|PANX1_HUMAN Pannexin-1 OS=Homo sapiens OX=9606 GN=PANX1 PE=1 SV=4 && -	4.0808	10.4276	-1.52938	3.99322e-06	0.00119775
102171079	COL4A1	collagen type IV alpha 1 chain && sp|Q7SIB2|CO4A1_BOVIN Collagen alpha-1(IV) chain OS=Bos taurus OX=9913 GN=COL4A1 PE=1 SV=2 && PF01391:Collagen triple helix repeat (20 copies)|PF01413:C-terminal tandem repeated domain in type 4 procollagen	collagen type IV alpha 1 chain && sp|Q7SIB2|CO4A1_BOVIN Collagen alpha-1(IV) chain OS=Bos taurus OX=9913 GN=COL4A1 PE=1 SV=2 && PF01391:Collagen triple helix repeat (20 copies)|PF01413:C-terminal tandem repeated domain in type 4 procollagen	3.10652	7.00548	-1.14064	4.04748e-06	0.00119775
102180077	BIRC5	baculoviral IAP repeat containing 5 && sp|Q6J1J1|BIRC5_BOVIN Baculoviral IAP repeat-containing protein 5 OS=Bos taurus OX=9913 GN=BIRC5 PE=2 SV=2 && -	baculoviral IAP repeat containing 5 && sp|Q6J1J1|BIRC5_BOVIN Baculoviral IAP repeat-containing protein 5 OS=Bos taurus OX=9913 GN=BIRC5 PE=2 SV=2 && -	0.185279	0.997898	-2.36809	4.08762e-06	0.00119775
102177031	CASP3	caspase 3 && sp|Q08DY9|CASP3_BOVIN Caspase-3 OS=Bos taurus OX=9913 GN=CASP3 PE=2 SV=1 && -	caspase 3 && sp|Q08DY9|CASP3_BOVIN Caspase-3 OS=Bos taurus OX=9913 GN=CASP3 PE=2 SV=1 && -	4.82122	10.4066	-1.10046	4.72543e-06	0.00133605
102177630	SLC22A16	solute carrier family 22 member 16%2C transcript variant X1 && sp|Q17QN9|S22AG_BOVIN Solute carrier family 22 member 16 OS=Bos taurus OX=9913 GN=SLC22A16 PE=2 SV=2 && PF00083:Sugar (and other) transporter	solute carrier family 22 member 16%2C transcript variant X1 && sp|Q17QN9|S22AG_BOVIN Solute carrier family 22 member 16 OS=Bos taurus OX=9913 GN=SLC22A16 PE=2 SV=2 && PF00083:Sugar (and other) transporter	3.20505	0.294351	3.52032	5.06558e-06	0.00140753
102186634	OTUD7A	OTU deubiquitinase 7A && sp|Q8TE49|OTU7A_HUMAN OTU domain-containing protein 7A OS=Homo sapiens OX=9606 GN=OTUD7A PE=1 SV=1 && -	OTU deubiquitinase 7A && sp|Q8TE49|OTU7A_HUMAN OTU domain-containing protein 7A OS=Homo sapiens OX=9606 GN=OTUD7A PE=1 SV=1 && -	18.5578	7.30707	1.40344	5.22751e-06	0.00142791
102170625	ASPM	abnormal spindle microtubule assembly && sp|P62297|ASPM_SHEEP Abnormal spindle-like microcephaly-associated protein homolog (Fragment) OS=Ovis aries OX=9940 GN=ASPM PE=2 SV=1 && PF15780:Abnormal spindle-like microcephaly-assoc'd, ASPM-SPD-2-Hydin|PF00612:IQ calmodulin-binding motif|PF00307:Calponin homology (CH) domain	abnormal spindle microtubule assembly && sp|P62297|ASPM_SHEEP Abnormal spindle-like microcephaly-associated protein homolog (Fragment) OS=Ovis aries OX=9940 GN=ASPM PE=2 SV=1 && PF15780:Abnormal spindle-like microcephaly-assoc'd, ASPM-SPD-2-Hydin|PF00612:IQ calmodulin-binding motif|PF00307:Calponin homology (CH) domain	0.181175	0.50147	-2.33927	6.60213e-06	0.00177276
102173905	DEPDC1	DEP domain containing 1%2C transcript variant X1 && sp|Q5TB30|DEP1A_HUMAN DEP domain-containing protein 1A OS=Homo sapiens OX=9606 GN=DEPDC1 PE=1 SV=2 && PF00610:Domain found in Dishevelled, Egl-10, and Pleckstrin (DEP)	DEP domain containing 1%2C transcript variant X1 && sp|Q5TB30|DEP1A_HUMAN DEP domain-containing protein 1A OS=Homo sapiens OX=9606 GN=DEPDC1 PE=1 SV=2 && PF00610:Domain found in Dishevelled, Egl-10, and Pleckstrin (DEP)	0.0532358	0.372671	-2.73993	6.91073e-06	0.00179634
102187276	CDCP1	CUB domain containing protein 1 && sp|Q9H5V8|CDCP1_HUMAN CUB domain-containing protein 1 OS=Homo sapiens OX=9606 GN=CDCP1 PE=1 SV=3 && -	CUB domain containing protein 1 && sp|Q9H5V8|CDCP1_HUMAN CUB domain-containing protein 1 OS=Homo sapiens OX=9606 GN=CDCP1 PE=1 SV=3 && -	0.683835	2.50616	-1.81391	7.04277e-06	0.00180161
102185222	NAIP	NLR family apoptosis inhibitory protein && sp|Q13075|BIRC1_HUMAN Baculoviral IAP repeat-containing protein 1 OS=Homo sapiens OX=9606 GN=NAIP PE=1 SV=3 && PF17889:NLRC4 helical domain|PF17779:NOD2 winged helix domain|PF05729:NACHT domain|PF00653:Inhibitor of Apoptosis domain	NLR family apoptosis inhibitory protein && sp|Q13075|BIRC1_HUMAN Baculoviral IAP repeat-containing protein 1 OS=Homo sapiens OX=9606 GN=NAIP PE=1 SV=3 && PF17889:NLRC4 helical domain|PF17779:NOD2 winged helix domain|PF05729:NACHT domain|PF00653:Inhibitor of Apoptosis domain	8.01371	4.09202	1.02456	7.35933e-06	0.00182494
102181642	FCRL1	Fc receptor like 1 && sp|Q96LA6|FCRL1_HUMAN Fc receptor-like protein 1 OS=Homo sapiens OX=9606 GN=FCRL1 PE=1 SV=1 && PF13927:Immunoglobulin domain|PF13895:Immunoglobulin domain	Fc receptor like 1 && sp|Q96LA6|FCRL1_HUMAN Fc receptor-like protein 1 OS=Homo sapiens OX=9606 GN=FCRL1 PE=1 SV=1 && PF13927:Immunoglobulin domain|PF13895:Immunoglobulin domain	1.49637	0.711067	1.09782	7.79147e-06	0.00190253
102178541	SLCO6A1	solute carrier organic anion transporter family member 6A1 && sp|Q86UG4|SO6A1_HUMAN Solute carrier organic anion transporter family member 6A1 OS=Homo sapiens OX=9606 GN=SLCO6A1 PE=1 SV=2 && PF07648:Kazal-type serine protease inhibitor domain|PF03137:Organic Anion Transporter Polypeptide (OATP) family	solute carrier organic anion transporter family member 6A1 && sp|Q86UG4|SO6A1_HUMAN Solute carrier organic anion transporter family member 6A1 OS=Homo sapiens OX=9606 GN=SLCO6A1 PE=1 SV=2 && PF07648:Kazal-type serine protease inhibitor domain|PF03137:Organic Anion Transporter Polypeptide (OATP) family	0.996047	0.0554802	3.906	8.86573e-06	0.0021301
102191533	LOC102191533	isopentenyl-diphosphate Delta-isomerase 1 && sp|Q1LZ95|IDI1_BOVIN Isopentenyl-diphosphate Delta-isomerase 1 OS=Bos taurus OX=9913 GN=IDI1 PE=2 SV=2 && PF00293:NUDIX domain	isopentenyl-diphosphate Delta-isomerase 1 && sp|Q1LZ95|IDI1_BOVIN Isopentenyl-diphosphate Delta-isomerase 1 OS=Bos taurus OX=9913 GN=IDI1 PE=2 SV=2 && PF00293:NUDIX domain	19.6573	76.5663	-1.91447	1.25564e-05	0.00277204
102188267	LOC102188267	HLA class II histocompatibility antigen%2C DM alpha chain && sp|P28067|DMA_HUMAN HLA class II histocompatibility antigen, DM alpha chain OS=Homo sapiens OX=9606 GN=HLA-DMA PE=1 SV=1 && PF07654:Immunoglobulin C1-set domain|PF00993:Class II histocompatibility antigen, alpha domain	HLA class II histocompatibility antigen%2C DM alpha chain && sp|P28067|DMA_HUMAN HLA class II histocompatibility antigen, DM alpha chain OS=Homo sapiens OX=9606 GN=HLA-DMA PE=1 SV=1 && PF07654:Immunoglobulin C1-set domain|PF00993:Class II histocompatibility antigen, alpha domain	2.74546	1.09364	1.36448	1.33028e-05	0.00289714
102170321	ARHGAP11A	Rho GTPase activating protein 11A && sp|Q6P4F7|RHGBA_HUMAN Rho GTPase-activating protein 11A OS=Homo sapiens OX=9606 GN=ARHGAP11A PE=1 SV=2 && PF00620:RhoGAP domain	Rho GTPase activating protein 11A && sp|Q6P4F7|RHGBA_HUMAN Rho GTPase-activating protein 11A OS=Homo sapiens OX=9606 GN=ARHGAP11A PE=1 SV=2 && PF00620:RhoGAP domain	0.153454	0.768549	-2.24958	1.37023e-05	0.00294435
XLOC_096218	XLOC_096218	--	-	0.860045	0.275765	1.6908	1.43101e-05	0.0030345
108635399	LOC108635399	GTPase IMAP family member 7-like && sp|Q8NHV1|GIMA7_HUMAN GTPase IMAP family member 7 OS=Homo sapiens OX=9606 GN=GIMAP7 PE=1 SV=1 && PF04548:AIG1 family	GTPase IMAP family member 7-like && sp|Q8NHV1|GIMA7_HUMAN GTPase IMAP family member 7 OS=Homo sapiens OX=9606 GN=GIMAP7 PE=1 SV=1 && PF04548:AIG1 family	0.124352	0.002122	5.9286	1.56226e-05	0.00322105
102178601	LOC102178601	uncharacterized LOC102178601 && - && -	uncharacterized LOC102178601 && - && -	2.13481	0.604103	1.60508	1.57895e-05	0.00322105
102177937	SCN7A	sodium voltage-gated channel alpha subunit 7 && sp|Q01118|SCN7A_HUMAN Sodium channel protein type 7 subunit alpha OS=Homo sapiens OX=9606 GN=SCN7A PE=1 SV=2 && PF06512:Sodium ion transport-associated|PF00520:Ion transport protein	sodium voltage-gated channel alpha subunit 7 && sp|Q01118|SCN7A_HUMAN Sodium channel protein type 7 subunit alpha OS=Homo sapiens OX=9606 GN=SCN7A PE=1 SV=2 && PF06512:Sodium ion transport-associated|PF00520:Ion transport protein	8.15211	2.18513	1.97464	1.60448e-05	0.00323222
102189832	FRMPD2	FERM and PDZ domain containing 2 && sp|Q68DX3|FRPD2_HUMAN FERM and PDZ domain-containing protein 2 OS=Homo sapiens OX=9606 GN=FRMPD2 PE=1 SV=3 && PF17820:PDZ domain|PF09379:FERM N-terminal domain|PF00595:PDZ domain|PF00373:FERM central domain|PF09380:FERM C-terminal PH-like domain	FERM and PDZ domain containing 2 && sp|Q68DX3|FRPD2_HUMAN FERM and PDZ domain-containing protein 2 OS=Homo sapiens OX=9606 GN=FRMPD2 PE=1 SV=3 && PF17820:PDZ domain|PF09379:FERM N-terminal domain|PF00595:PDZ domain|PF00373:FERM central domain|PF09380:FERM C-terminal PH-like domain	2.26777	0.370851	1.5787	1.66569e-05	0.0033141
102168410	GJC3	gap junction protein gamma 3 && sp|A3KN25|CXG3_BOVIN Gap junction gamma-3 protein OS=Bos taurus OX=9913 GN=GJC3 PE=2 SV=1 && PF00029:Connexin	gap junction protein gamma 3 && sp|A3KN25|CXG3_BOVIN Gap junction gamma-3 protein OS=Bos taurus OX=9913 GN=GJC3 PE=2 SV=1 && PF00029:Connexin	1.68691	8.891	-2.01464	1.82201e-05	0.00358091
100860938	COL3A1	collagen type III alpha 1 chain && sp|P02461|CO3A1_HUMAN Collagen alpha-1(III) chain OS=Homo sapiens OX=9606 GN=COL3A1 PE=1 SV=4 && PF01391:Collagen triple helix repeat (20 copies)|PF01410:Fibrillar collagen C-terminal domain|PF00093:von Willebrand factor type C domain	collagen type III alpha 1 chain && sp|P02461|CO3A1_HUMAN Collagen alpha-1(III) chain OS=Homo sapiens OX=9606 GN=COL3A1 PE=1 SV=4 && PF01391:Collagen triple helix repeat (20 copies)|PF01410:Fibrillar collagen C-terminal domain|PF00093:von Willebrand factor type C domain	5.08223	23.4687	-2.14807	1.96203e-05	0.00379555
102185619	CHST9	carbohydrate sulfotransferase 9 && sp|Q7L1S5|CHST9_HUMAN Carbohydrate sulfotransferase 9 OS=Homo sapiens OX=9606 GN=CHST9 PE=2 SV=2 && PF03567:Sulfotransferase family	carbohydrate sulfotransferase 9 && sp|Q7L1S5|CHST9_HUMAN Carbohydrate sulfotransferase 9 OS=Homo sapiens OX=9606 GN=CHST9 PE=2 SV=2 && PF03567:Sulfotransferase family	4.04733	1.36746	1.62258	2.06747e-05	0.00391992
102177981	AKNA	AT-hook transcription factor%2C transcript variant X2 && sp|Q7Z591|AKNA_HUMAN Microtubule organization protein AKNA OS=Homo sapiens OX=9606 GN=AKNA PE=1 SV=2 && -	AT-hook transcription factor%2C transcript variant X2 && sp|Q7Z591|AKNA_HUMAN Microtubule organization protein AKNA OS=Homo sapiens OX=9606 GN=AKNA PE=1 SV=2 && -	2.08374	1.11926	1.09219	2.20396e-05	0.00413012
102174270	KIF11	kinesin family member 11 && sp|P52732|KIF11_HUMAN Kinesin-like protein KIF11 OS=Homo sapiens OX=9606 GN=KIF11 PE=1 SV=2 && PF00225:Kinesin motor domain|PF13931:Kinesin-associated microtubule-binding	kinesin family member 11 && sp|P52732|KIF11_HUMAN Kinesin-like protein KIF11 OS=Homo sapiens OX=9606 GN=KIF11 PE=1 SV=2 && PF00225:Kinesin motor domain|PF13931:Kinesin-associated microtubule-binding	0.180731	1.28958	-2.75265	2.23611e-05	0.00414221
102183796	BLOC1S6	biogenesis of lysosomal organelles complex 1 subunit 6 && sp|Q08DU8|BL1S6_BOVIN Biogenesis of lysosome-related organelles complex 1 subunit 6 OS=Bos taurus OX=9913 GN=BLOC1S6 PE=1 SV=1 && PF14712:Snapin/Pallidin	biogenesis of lysosomal organelles complex 1 subunit 6 && sp|Q08DU8|BL1S6_BOVIN Biogenesis of lysosome-related organelles complex 1 subunit 6 OS=Bos taurus OX=9913 GN=BLOC1S6 PE=1 SV=1 && PF14712:Snapin/Pallidin	43.2879	13.9135	1.74019	2.61186e-05	0.00468493
102172596	TLL2	tolloid like 2%2C transcript variant X1 && sp|Q9Y6L7|TLL2_HUMAN Tolloid-like protein 2 OS=Homo sapiens OX=9606 GN=TLL2 PE=1 SV=1 && PF07645:Calcium-binding EGF domain|PF00431:CUB domain|PF01400:Astacin (Peptidase family M12A)	tolloid like 2%2C transcript variant X1 && sp|Q9Y6L7|TLL2_HUMAN Tolloid-like protein 2 OS=Homo sapiens OX=9606 GN=TLL2 PE=1 SV=1 && PF07645:Calcium-binding EGF domain|PF00431:CUB domain|PF01400:Astacin (Peptidase family M12A)	0.063647	0.813193	-3.66352	2.66283e-05	0.00471585
102186169	E2F2	E2F transcription factor 2 && sp|Q14209|E2F2_HUMAN Transcription factor E2F2 OS=Homo sapiens OX=9606 GN=E2F2 PE=1 SV=1 && -	E2F transcription factor 2 && sp|Q14209|E2F2_HUMAN Transcription factor E2F2 OS=Homo sapiens OX=9606 GN=E2F2 PE=1 SV=1 && -	0.270317	1.67321	-2.56548	3.10941e-05	0.00527858
102189508	SH3D19	SH3 domain containing 19%2C transcript variant X2 && sp|Q5HYK7|SH319_HUMAN SH3 domain-containing protein 19 OS=Homo sapiens OX=9606 GN=SH3D19 PE=1 SV=2 && PF14604:Variant SH3 domain|PF00018:SH3 domain	SH3 domain containing 19%2C transcript variant X2 && sp|Q5HYK7|SH319_HUMAN SH3 domain-containing protein 19 OS=Homo sapiens OX=9606 GN=SH3D19 PE=1 SV=2 && PF14604:Variant SH3 domain|PF00018:SH3 domain	5.29692	9.68799	-1.12358	3.1116e-05	0.00527858
102183943	LOC102183943	scavenger receptor cysteine-rich type 1 protein M130%2C transcript variant X1 && sp|P85521|C163A_BOVIN Scavenger receptor cysteine-rich type 1 protein M130 OS=Bos taurus OX=9913 GN=CD163 PE=1 SV=2 && PF00530:Scavenger receptor cysteine-rich domain	scavenger receptor cysteine-rich type 1 protein M130%2C transcript variant X1 && sp|P85521|C163A_BOVIN Scavenger receptor cysteine-rich type 1 protein M130 OS=Bos taurus OX=9913 GN=CD163 PE=1 SV=2 && PF00530:Scavenger receptor cysteine-rich domain	0.5445	1.77383	-1.66007	3.50444e-05	0.00571414
102180190	ITGB7	integrin subunit beta 7%2C transcript variant X1 && sp|P26010|ITB7_HUMAN Integrin beta-7 OS=Homo sapiens OX=9606 GN=ITGB7 PE=1 SV=1 && -	integrin subunit beta 7%2C transcript variant X1 && sp|P26010|ITB7_HUMAN Integrin beta-7 OS=Homo sapiens OX=9606 GN=ITGB7 PE=1 SV=1 && -	1.59485	0.6528	1.95376	3.51017e-05	0.00571414
102185412	HSPA6	heat shock protein family A (Hsp70) member 6 && sp|P17066|HSP76_HUMAN Heat shock 70 kDa protein 6 OS=Homo sapiens OX=9606 GN=HSPA6 PE=1 SV=2 && -	heat shock protein family A (Hsp70) member 6 && sp|P17066|HSP76_HUMAN Heat shock 70 kDa protein 6 OS=Homo sapiens OX=9606 GN=HSPA6 PE=1 SV=2 && -	0.79641	0.145737	1.75114	3.94198e-05	0.0060755
102176528	ITK	IL2 inducible T-cell kinase && sp|Q08881|ITK_HUMAN Tyrosine-protein kinase ITK/TSK OS=Homo sapiens OX=9606 GN=ITK PE=1 SV=1 && PF00018:SH3 domain|PF00017:SH2 domain|PF00169:PH domain|PF00779:BTK motif|PF07714:Protein tyrosine kinase	IL2 inducible T-cell kinase && sp|Q08881|ITK_HUMAN Tyrosine-protein kinase ITK/TSK OS=Homo sapiens OX=9606 GN=ITK PE=1 SV=1 && PF00018:SH3 domain|PF00017:SH2 domain|PF00169:PH domain|PF00779:BTK motif|PF07714:Protein tyrosine kinase	0.489809	0.0400148	2.85943	4.31203e-05	0.00646544
102181647	CDR2	cerebellar degeneration related protein 2 && sp|Q01850|CDR2_HUMAN Cerebellar degeneration-related protein 2 OS=Homo sapiens OX=9606 GN=CDR2 PE=1 SV=2 && -	cerebellar degeneration related protein 2 && sp|Q01850|CDR2_HUMAN Cerebellar degeneration-related protein 2 OS=Homo sapiens OX=9606 GN=CDR2 PE=1 SV=2 && -	0.306323	0.884878	-1.72932	4.33276e-05	0.00646544
102176025	LOC102176025	ras-related protein Rab-33A && sp|Q14088|RB33A_HUMAN Ras-related protein Rab-33A OS=Homo sapiens OX=9606 GN=RAB33A PE=1 SV=2 && PF00071:Ras family	ras-related protein Rab-33A && sp|Q14088|RB33A_HUMAN Ras-related protein Rab-33A OS=Homo sapiens OX=9606 GN=RAB33A PE=1 SV=2 && PF00071:Ras family	15.5721	36.4115	-1.17571	4.63178e-05	0.00675526
102191178	GNB4	G protein subunit beta 4 && sp|Q9HAV0|GBB4_HUMAN Guanine nucleotide-binding protein subunit beta-4 OS=Homo sapiens OX=9606 GN=GNB4 PE=1 SV=3 && PF00400:WD domain, G-beta repeat	G protein subunit beta 4 && sp|Q9HAV0|GBB4_HUMAN Guanine nucleotide-binding protein subunit beta-4 OS=Homo sapiens OX=9606 GN=GNB4 PE=1 SV=3 && PF00400:WD domain, G-beta repeat	36.9515	93.2409	-1.29728	4.65273e-05	0.00675526
102175362	RAMP3	receptor activity modifying protein 3 && sp|Q7YS88|RAMP3_PIG Receptor activity-modifying protein 3 OS=Sus scrofa OX=9823 GN=RAMP3 PE=2 SV=1 && -	receptor activity modifying protein 3 && sp|Q7YS88|RAMP3_PIG Receptor activity-modifying protein 3 OS=Sus scrofa OX=9823 GN=RAMP3 PE=2 SV=1 && -	13.0669	6.48983	1.06043	5.58932e-05	0.0077653
102176017	SFRP1	secreted frizzled related protein 1 && sp|O19116|SFRP1_BOVIN Secreted frizzled-related protein 1 OS=Bos taurus OX=9913 GN=SFRP1 PE=2 SV=1 && PF01392:Fz domain|PF01759:UNC-6/NTR/C345C module	secreted frizzled related protein 1 && sp|O19116|SFRP1_BOVIN Secreted frizzled-related protein 1 OS=Bos taurus OX=9913 GN=SFRP1 PE=2 SV=1 && PF01392:Fz domain|PF01759:UNC-6/NTR/C345C module	10.869	35.5247	-1.64532	6.40356e-05	0.00874575
102177910	TNFRSF9	TNF receptor superfamily member 9 && sp|Q07011|TNR9_HUMAN Tumor necrosis factor receptor superfamily member 9 OS=Homo sapiens OX=9606 GN=TNFRSF9 PE=1 SV=1 && PF00020:TNFR/NGFR cysteine-rich region	TNF receptor superfamily member 9 && sp|Q07011|TNR9_HUMAN Tumor necrosis factor receptor superfamily member 9 OS=Homo sapiens OX=9606 GN=TNFRSF9 PE=1 SV=1 && PF00020:TNFR/NGFR cysteine-rich region	0.369643	0.0077578	5.62852	7.1184e-05	0.00950291
102184896	WNT9A	Wnt family member 9A && sp|Q8R5M2|WNT9A_MOUSE Protein Wnt-9a OS=Mus musculus OX=10090 GN=Wnt9a PE=2 SV=1 && -	Wnt family member 9A && sp|Q8R5M2|WNT9A_MOUSE Protein Wnt-9a OS=Mus musculus OX=10090 GN=Wnt9a PE=2 SV=1 && -	5.10055	2.04378	1.31495	7.13485e-05	0.00950291
102174969	LOC102174969	C-C motif chemokine 8 && sp|Q09141|CCL8_BOVIN C-C motif chemokine 8 OS=Bos taurus OX=9913 GN=CCL8 PE=3 SV=1 && PF00048:Small cytokines (intecrine/chemokine), interleukin-8 like	C-C motif chemokine 8 && sp|Q09141|CCL8_BOVIN C-C motif chemokine 8 OS=Bos taurus OX=9913 GN=CCL8 PE=3 SV=1 && PF00048:Small cytokines (intecrine/chemokine), interleukin-8 like	11.4706	3.75563	1.61527	7.36366e-05	0.00957038
102174157	B3GNTL1	UDP-GlcNAc_betaGal beta-1%2C3-N-acetylglucosaminyltransferase-like 1%2C transcript variant X1 && sp|Q67FW5|B3GNL_HUMAN UDP-GlcNAc:betaGal beta-1,3-N-acetylglucosaminyltransferase-like protein 1 OS=Homo sapiens OX=9606 GN=B3GNTL1 PE=2 SV=2 && -	UDP-GlcNAc_betaGal beta-1%2C3-N-acetylglucosaminyltransferase-like 1%2C transcript variant X1 && sp|Q67FW5|B3GNL_HUMAN UDP-GlcNAc:betaGal beta-1,3-N-acetylglucosaminyltransferase-like protein 1 OS=Homo sapiens OX=9606 GN=B3GNTL1 PE=2 SV=2 && -	8.90953	3.04571	1.03263	7.7515e-05	0.00991453
108636727	CD24	CD24 molecule && - && PF14984:CD24 protein	CD24 molecule && - && PF14984:CD24 protein	3.38013	12.5248	-1.89592	8.03563e-05	0.0101174
102185560	CD74	CD74 molecule%2C transcript variant X1 && sp|P04233|HG2A_HUMAN HLA class II histocompatibility antigen gamma chain OS=Homo sapiens OX=9606 GN=CD74 PE=1 SV=3 && PF09307:CLIP, MHC2 interacting|PF00086:Thyroglobulin type-1 repeat|PF08831:Class II MHC-associated invariant chain trimerisation domain	CD74 molecule%2C transcript variant X1 && sp|P04233|HG2A_HUMAN HLA class II histocompatibility antigen gamma chain OS=Homo sapiens OX=9606 GN=CD74 PE=1 SV=3 && PF09307:CLIP, MHC2 interacting|PF00086:Thyroglobulin type-1 repeat|PF08831:Class II MHC-associated invariant chain trimerisation domain	25.031	7.40599	1.80844	8.03563e-05	0.0101174
102189146	HCAR2	hydroxycarboxylic acid receptor 2 && sp|P49019|HCAR3_HUMAN Hydroxycarboxylic acid receptor 3 OS=Homo sapiens OX=9606 GN=HCAR3 PE=1 SV=3 && PF00001:7 transmembrane receptor (rhodopsin family)	hydroxycarboxylic acid receptor 2 && sp|P49019|HCAR3_HUMAN Hydroxycarboxylic acid receptor 3 OS=Homo sapiens OX=9606 GN=HCAR3 PE=1 SV=3 && PF00001:7 transmembrane receptor (rhodopsin family)	0.503359	0.110195	2.1971	8.13827e-05	0.0101672
102170387	ZNF862	zinc finger protein 862%2C transcript variant X1 && sp|O60290|ZN862_HUMAN Zinc finger protein 862 OS=Homo sapiens OX=9606 GN=ZNF862 PE=2 SV=2 && -	zinc finger protein 862%2C transcript variant X1 && sp|O60290|ZN862_HUMAN Zinc finger protein 862 OS=Homo sapiens OX=9606 GN=ZNF862 PE=2 SV=2 && -	1.56241	0.788068	1.02123	9.04215e-05	0.0109566
108635363	LOC108635363	natural killer cell receptor 2B4-like && sp|Q9BZW8|CD244_HUMAN Natural killer cell receptor 2B4 OS=Homo sapiens OX=9606 GN=CD244 PE=1 SV=2 && -	natural killer cell receptor 2B4-like && sp|Q9BZW8|CD244_HUMAN Natural killer cell receptor 2B4 OS=Homo sapiens OX=9606 GN=CD244 PE=1 SV=2 && -	0.170561	0.0431258	1.99107	9.34318e-05	0.0111756
102168876	S100A8	S100 calcium binding protein A8 && sp|P28782|S10A8_BOVIN Protein S100-A8 OS=Bos taurus OX=9913 GN=S100A8 PE=1 SV=2 && -	S100 calcium binding protein A8 && sp|P28782|S10A8_BOVIN Protein S100-A8 OS=Bos taurus OX=9913 GN=S100A8 PE=1 SV=2 && -	0.479443	2.29355	-2.20809	9.36158e-05	0.0111756
102178145	RAPGEF3	Rap guanine nucleotide exchange factor 3%2C transcript variant X1 && sp|O95398|RPGF3_HUMAN Rap guanine nucleotide exchange factor 3 OS=Homo sapiens OX=9606 GN=RAPGEF3 PE=1 SV=6 && -	Rap guanine nucleotide exchange factor 3%2C transcript variant X1 && sp|O95398|RPGF3_HUMAN Rap guanine nucleotide exchange factor 3 OS=Homo sapiens OX=9606 GN=RAPGEF3 PE=1 SV=6 && -	6.31708	2.98782	1.11706	0.000102976	0.0119392
102169918	HECW2	HECT%2C C2 and WW domain containing E3 ubiquitin protein ligase 2%2C transcript variant X1 && sp|Q9P2P5|HECW2_HUMAN E3 ubiquitin-protein ligase HECW2 OS=Homo sapiens OX=9606 GN=HECW2 PE=1 SV=2 && -	HECT%2C C2 and WW domain containing E3 ubiquitin protein ligase 2%2C transcript variant X1 && sp|Q9P2P5|HECW2_HUMAN E3 ubiquitin-protein ligase HECW2 OS=Homo sapiens OX=9606 GN=HECW2 PE=1 SV=2 && -	25.7556	13.198	1.01514	0.000104726	0.01197
102180330	LOC102180330	myelin P2 protein && sp|P02690|MYP2_BOVIN Myelin P2 protein OS=Bos taurus OX=9913 GN=PMP2 PE=1 SV=2 && PF00061:Lipocalin / cytosolic fatty-acid binding protein family	myelin P2 protein && sp|P02690|MYP2_BOVIN Myelin P2 protein OS=Bos taurus OX=9913 GN=PMP2 PE=1 SV=2 && PF00061:Lipocalin / cytosolic fatty-acid binding protein family	2.87932	15.0616	-2.36963	0.000110001	0.012397
102179601	PTX3	pentraxin 3 && sp|Q0VCG9|PTX3_BOVIN Pentraxin-related protein PTX3 OS=Bos taurus OX=9913 GN=PTX3 PE=2 SV=1 && PF00354:Pentaxin family	pentraxin 3 && sp|Q0VCG9|PTX3_BOVIN Pentraxin-related protein PTX3 OS=Bos taurus OX=9913 GN=PTX3 PE=2 SV=1 && PF00354:Pentaxin family	0.126053	0.476724	-1.88693	0.000113191	0.012668
102170828	EIF4E3	eukaryotic translation initiation factor 4E family member 3%2C transcript variant X3 && sp|Q8N5X7|IF4E3_HUMAN Eukaryotic translation initiation factor 4E type 3 OS=Homo sapiens OX=9606 GN=EIF4E3 PE=1 SV=4 && PF01652:Eukaryotic initiation factor 4E	eukaryotic translation initiation factor 4E family member 3%2C transcript variant X3 && sp|Q8N5X7|IF4E3_HUMAN Eukaryotic translation initiation factor 4E type 3 OS=Homo sapiens OX=9606 GN=EIF4E3 PE=1 SV=4 && PF01652:Eukaryotic initiation factor 4E	29.4207	12.7578	1.20784	0.000118513	0.0130819
108636404	LOC108636404	bone marrow stromal antigen 2-like && sp|Q6WRU0|BST2_CRIGR Bone marrow stromal antigen 2 OS=Cricetulus griseus OX=10029 GN=Bst2 PE=1 SV=1 && -	bone marrow stromal antigen 2-like && sp|Q6WRU0|BST2_CRIGR Bone marrow stromal antigen 2 OS=Cricetulus griseus OX=10029 GN=Bst2 PE=1 SV=1 && -	1.26482	0.179827	2.91593	0.00012531	0.0134633
102188889	HPN	hepsin%2C transcript variant X2 && sp|P05981|HEPS_HUMAN Serine protease hepsin OS=Homo sapiens OX=9606 GN=HPN PE=1 SV=1 && PF00089:Trypsin|PF09272:Hepsin, SRCR domain	hepsin%2C transcript variant X2 && sp|P05981|HEPS_HUMAN Serine protease hepsin OS=Homo sapiens OX=9606 GN=HPN PE=1 SV=1 && PF00089:Trypsin|PF09272:Hepsin, SRCR domain	1.48254	0.305404	2.34032	0.000126658	0.013518
102180363	TSPAN2	tetraspanin 2 && sp|O60636|TSN2_HUMAN Tetraspanin-2 OS=Homo sapiens OX=9606 GN=TSPAN2 PE=1 SV=2 && PF00335:Tetraspanin family	tetraspanin 2 && sp|O60636|TSN2_HUMAN Tetraspanin-2 OS=Homo sapiens OX=9606 GN=TSPAN2 PE=1 SV=2 && PF00335:Tetraspanin family	4.202	8.63233	-1.16473	0.00013223	0.0140199
102179603	MIS18BP1	MIS18 binding protein 1 && sp|Q6P0N0|M18BP_HUMAN Mis18-binding protein 1 OS=Homo sapiens OX=9606 GN=MIS18BP1 PE=1 SV=1 && PF09133:SANTA (SANT Associated)	MIS18 binding protein 1 && sp|Q6P0N0|M18BP_HUMAN Mis18-binding protein 1 OS=Homo sapiens OX=9606 GN=MIS18BP1 PE=1 SV=1 && PF09133:SANTA (SANT Associated)	0.555402	1.57399	-1.58856	0.000134184	0.0140472
102186540	FDPS	farnesyl diphosphate synthase%2C transcript variant X1 && sp|P14324|FPPS_HUMAN Farnesyl pyrophosphate synthase OS=Homo sapiens OX=9606 GN=FDPS PE=1 SV=4 && PF00348:Polyprenyl synthetase	farnesyl diphosphate synthase%2C transcript variant X1 && sp|P14324|FPPS_HUMAN Farnesyl pyrophosphate synthase OS=Homo sapiens OX=9606 GN=FDPS PE=1 SV=4 && PF00348:Polyprenyl synthetase	24.9908	69.2297	-1.51263	0.000134231	0.0140472
102181771	LOC102181771	GTPase IMAP family member 7%2C transcript variant X1 && sp|Q8NHV1|GIMA7_HUMAN GTPase IMAP family member 7 OS=Homo sapiens OX=9606 GN=GIMAP7 PE=1 SV=1 && PF04548:AIG1 family	GTPase IMAP family member 7%2C transcript variant X1 && sp|Q8NHV1|GIMA7_HUMAN GTPase IMAP family member 7 OS=Homo sapiens OX=9606 GN=GIMAP7 PE=1 SV=1 && PF04548:AIG1 family	0.365702	0.0356606	3.37078	0.00013599	0.0141395
102168677	LOC102168677	40S ribosomal protein S4%2C X isoform && sp|Q76N24|RS4X_CHLAE 40S ribosomal protein S4, X isoform OS=Chlorocebus aethiops OX=9534 GN=RPS4X PE=2 SV=3 && PF08071:RS4NT (NUC023) domain|PF16121:40S ribosomal protein S4 C-terminus|PF00900:Ribosomal family S4e	40S ribosomal protein S4%2C X isoform && sp|Q76N24|RS4X_CHLAE 40S ribosomal protein S4, X isoform OS=Chlorocebus aethiops OX=9534 GN=RPS4X PE=2 SV=3 && PF08071:RS4NT (NUC023) domain|PF16121:40S ribosomal protein S4 C-terminus|PF00900:Ribosomal family S4e	3.58737	5.87254	-1.06417	0.000137237	0.0141742
102176638	ASIC2	acid sensing ion channel subunit 2%2C transcript variant X1 && sp|Q925H0|ASIC2_MOUSE Acid-sensing ion channel 2 OS=Mus musculus OX=10090 GN=Asic2 PE=1 SV=1 && -	acid sensing ion channel subunit 2%2C transcript variant X1 && sp|Q925H0|ASIC2_MOUSE Acid-sensing ion channel 2 OS=Mus musculus OX=10090 GN=Asic2 PE=1 SV=1 && -	6.69912	2.66853	1.64474	0.000149719	0.0150804
102169723	CDKN2C	cyclin dependent kinase inhibitor 2C%2C transcript variant X1 && sp|P42773|CDN2C_HUMAN Cyclin-dependent kinase 4 inhibitor C OS=Homo sapiens OX=9606 GN=CDKN2C PE=1 SV=1 && PF13857:Ankyrin repeats (many copies)	cyclin dependent kinase inhibitor 2C%2C transcript variant X1 && sp|P42773|CDN2C_HUMAN Cyclin-dependent kinase 4 inhibitor C OS=Homo sapiens OX=9606 GN=CDKN2C PE=1 SV=1 && PF13857:Ankyrin repeats (many copies)	1.12135	2.35151	-1.03101	0.000150944	0.0151094
102182978	STX11	syntaxin 11 && sp|O75558|STX11_HUMAN Syntaxin-11 OS=Homo sapiens OX=9606 GN=STX11 PE=1 SV=1 && PF05739:SNARE domain|PF00804:Syntaxin	syntaxin 11 && sp|O75558|STX11_HUMAN Syntaxin-11 OS=Homo sapiens OX=9606 GN=STX11 PE=1 SV=1 && PF05739:SNARE domain|PF00804:Syntaxin	0.902912	0.0349064	3.09522	0.000158089	0.0156304
102189199	PYURF	PIGY upstream reading frame && sp|Q2T9V7|PREY_BOVIN Protein preY, mitochondrial OS=Bos taurus OX=9913 GN=PREY PE=3 SV=1 && PF03966:Trm112p-like protein	PIGY upstream reading frame && sp|Q2T9V7|PREY_BOVIN Protein preY, mitochondrial OS=Bos taurus OX=9913 GN=PREY PE=3 SV=1 && PF03966:Trm112p-like protein	4.2567	8.94426	-2.28018	0.000160346	0.0156929
108634846	LOC108634846	collagen alpha-1(I) chain-like && - && -	collagen alpha-1(I) chain-like && - && -	11.4896	3.38117	1.86322	0.000161203	0.0156929
108634526	CUNH14orf80	chromosome unknown C14orf80 homolog && sp|Q86SX3|TEDC1_HUMAN Tubulin epsilon and delta complex protein 1 OS=Homo sapiens OX=9606 GN=TEDC1 PE=1 SV=2 && -	chromosome unknown C14orf80 homolog && sp|Q86SX3|TEDC1_HUMAN Tubulin epsilon and delta complex protein 1 OS=Homo sapiens OX=9606 GN=TEDC1 PE=1 SV=2 && -	2.22698	0.716855	2.06827	0.000161642	0.0156929
102185569	NREP	neuronal regeneration related protein%2C transcript variant X2 && sp|Q5NVD3|NREP_PONAB Neuronal regeneration-related protein OS=Pongo abelii OX=9601 GN=NREP PE=3 SV=1 && -	neuronal regeneration related protein%2C transcript variant X2 && sp|Q5NVD3|NREP_PONAB Neuronal regeneration-related protein OS=Pongo abelii OX=9601 GN=NREP PE=3 SV=1 && -	49.573	118.21	-1.2666	0.000167303	0.0159542
102169772	ACSS2	acyl-CoA synthetase short-chain family member 2%2C transcript variant X3 && sp|Q9NR19|ACSA_HUMAN Acetyl-coenzyme A synthetase, cytoplasmic OS=Homo sapiens OX=9606 GN=ACSS2 PE=1 SV=1 && PF13193:AMP-binding enzyme C-terminal domain|PF00501:AMP-binding enzyme|PF16177:Acetyl-coenzyme A synthetase N-terminus	acyl-CoA synthetase short-chain family member 2%2C transcript variant X3 && sp|Q9NR19|ACSA_HUMAN Acetyl-coenzyme A synthetase, cytoplasmic OS=Homo sapiens OX=9606 GN=ACSS2 PE=1 SV=1 && PF13193:AMP-binding enzyme C-terminal domain|PF00501:AMP-binding enzyme|PF16177:Acetyl-coenzyme A synthetase N-terminus	4.7823	11.8224	-1.25647	0.000176797	0.0166682
102191245	NID2	nidogen 2 && sp|Q14112|NID2_HUMAN Nidogen-2 OS=Homo sapiens OX=9606 GN=NID2 PE=1 SV=3 && PF07474:G2F domain|PF07645:Calcium-binding EGF domain|PF00086:Thyroglobulin type-1 repeat|PF00058:Low-density lipoprotein receptor repeat class B|PF12662:Complement Clr-like EGF-like|PF12947:EGF domain|PF06119:Nidogen-like	nidogen 2 && sp|Q14112|NID2_HUMAN Nidogen-2 OS=Homo sapiens OX=9606 GN=NID2 PE=1 SV=3 && PF07474:G2F domain|PF07645:Calcium-binding EGF domain|PF00086:Thyroglobulin type-1 repeat|PF00058:Low-density lipoprotein receptor repeat class B|PF12662:Complement Clr-like EGF-like|PF12947:EGF domain|PF06119:Nidogen-like	1.06253	3.34073	-1.59884	0.000190097	0.0176215
102179904	GADD45A	growth arrest and DNA damage inducible alpha && sp|Q3ZBN6|GA45A_BOVIN Growth arrest and DNA damage-inducible protein GADD45 alpha OS=Bos taurus OX=9913 GN=GADD45A PE=2 SV=1 && PF01248:Ribosomal protein L7Ae/L30e/S12e/Gadd45 family	growth arrest and DNA damage inducible alpha && sp|Q3ZBN6|GA45A_BOVIN Growth arrest and DNA damage-inducible protein GADD45 alpha OS=Bos taurus OX=9913 GN=GADD45A PE=2 SV=1 && PF01248:Ribosomal protein L7Ae/L30e/S12e/Gadd45 family	1.52208	4.1649	-1.40166	0.000190254	0.0176215
102187188	GGCT	gamma-glutamylcyclotransferase && sp|Q32LE4|GGCT_BOVIN Gamma-glutamylcyclotransferase OS=Bos taurus OX=9913 GN=GGCT PE=2 SV=1 && PF13772:AIG2-like family	gamma-glutamylcyclotransferase && sp|Q32LE4|GGCT_BOVIN Gamma-glutamylcyclotransferase OS=Bos taurus OX=9913 GN=GGCT PE=2 SV=1 && PF13772:AIG2-like family	3.25574	8.19735	-1.28995	0.000195259	0.0179817
108633905	IGFALS	insulin like growth factor binding protein acid labile subunit && sp|O02833|ALS_PAPHA Insulin-like growth factor-binding protein complex acid labile subunit OS=Papio hamadryas OX=9557 GN=IGFALS PE=2 SV=1 && -	insulin like growth factor binding protein acid labile subunit && sp|O02833|ALS_PAPHA Insulin-like growth factor-binding protein complex acid labile subunit OS=Papio hamadryas OX=9557 GN=IGFALS PE=2 SV=1 && -	1.55072	0.448806	1.3413	0.000206644	0.018835
102171980	ACAT2	acetyl-CoA acetyltransferase 2 && sp|Q9BWD1|THIC_HUMAN Acetyl-CoA acetyltransferase, cytosolic OS=Homo sapiens OX=9606 GN=ACAT2 PE=1 SV=2 && PF00108:Thiolase, N-terminal domain|PF02803:Thiolase, C-terminal domain	acetyl-CoA acetyltransferase 2 && sp|Q9BWD1|THIC_HUMAN Acetyl-CoA acetyltransferase, cytosolic OS=Homo sapiens OX=9606 GN=ACAT2 PE=1 SV=2 && PF00108:Thiolase, N-terminal domain|PF02803:Thiolase, C-terminal domain	25.8763	86.5914	-1.69716	0.000206862	0.018835
102173215	SLC25A34	solute carrier family 25 member 34 && sp|Q3SZK0|S2534_BOVIN Solute carrier family 25 member 34 OS=Bos taurus OX=9913 GN=SLC25A34 PE=2 SV=1 && -	solute carrier family 25 member 34 && sp|Q3SZK0|S2534_BOVIN Solute carrier family 25 member 34 OS=Bos taurus OX=9913 GN=SLC25A34 PE=2 SV=1 && -	0.681477	0.316821	1.13034	0.000210727	0.0189725
102178901	LOC102178901	histone H3.1-like && sp|P68432|H31_BOVIN Histone H3.1 OS=Bos taurus OX=9913 PE=1 SV=2 && PF00125:Core histone H2A/H2B/H3/H4|PF15511:Centromere kinetochore component CENP-T histone fold	histone H3.1-like && sp|P68432|H31_BOVIN Histone H3.1 OS=Bos taurus OX=9913 PE=1 SV=2 && PF00125:Core histone H2A/H2B/H3/H4|PF15511:Centromere kinetochore component CENP-T histone fold	2.15249	7.90781	-2.72615	0.000213233	0.018986
102178788	C3H1orf228	chromosome 3 C1orf228 homolog%2C transcript variant X4 && sp|A7MBF6|ARMD1_BOVIN Armadillo-like helical domain containing protein 1 OS=Bos taurus OX=9913 GN=ARMH1 PE=2 SV=1 && PF17741:Family of unknown function (DUF5578)	chromosome 3 C1orf228 homolog%2C transcript variant X4 && sp|A7MBF6|ARMD1_BOVIN Armadillo-like helical domain containing protein 1 OS=Bos taurus OX=9913 GN=ARMH1 PE=2 SV=1 && PF17741:Family of unknown function (DUF5578)	5.17424	2.16359	1.16981	0.000215111	0.019048
102171159	CA12	carbonic anhydrase 12%2C transcript variant X5 && sp|O43570|CAH12_HUMAN Carbonic anhydrase 12 OS=Homo sapiens OX=9606 GN=CA12 PE=1 SV=1 && -	carbonic anhydrase 12%2C transcript variant X5 && sp|O43570|CAH12_HUMAN Carbonic anhydrase 12 OS=Homo sapiens OX=9606 GN=CA12 PE=1 SV=1 && -	8.28981	2.39089	1.31693	0.000235949	0.0202873
102178315	LOC102178315	heat shock 70 kDa protein 1B && sp|Q4U0F3|HS71B_BOSMU Heat shock 70 kDa protein 1B OS=Bos mutus grunniens OX=30521 GN=HSPA1B PE=2 SV=1 && PF00012:Hsp70 protein	heat shock 70 kDa protein 1B && sp|Q4U0F3|HS71B_BOSMU Heat shock 70 kDa protein 1B OS=Bos mutus grunniens OX=30521 GN=HSPA1B PE=2 SV=1 && PF00012:Hsp70 protein	12.2502	5.91101	1.06918	0.000242403	0.0205609
102182434	KCTD19	potassium channel tetramerization domain containing 19 && sp|A7YWH3|KCD19_BOVIN BTB/POZ domain-containing protein KCTD19 OS=Bos taurus OX=9913 GN=KCTD19 PE=2 SV=1 && PF02214:BTB/POZ domain	potassium channel tetramerization domain containing 19 && sp|A7YWH3|KCD19_BOVIN BTB/POZ domain-containing protein KCTD19 OS=Bos taurus OX=9913 GN=KCTD19 PE=2 SV=1 && PF02214:BTB/POZ domain	1.06353	0.377677	1.53236	0.000249899	0.0210673
102176912	TMEM98	transmembrane protein 98%2C transcript variant X2 && sp|Q2HJB9|TMM98_BOVIN Transmembrane protein 98 OS=Bos taurus OX=9913 GN=TMEM98 PE=2 SV=1 && PF13324:Grap2 and cyclin-D-interacting	transmembrane protein 98%2C transcript variant X2 && sp|Q2HJB9|TMM98_BOVIN Transmembrane protein 98 OS=Bos taurus OX=9913 GN=TMEM98 PE=2 SV=1 && PF13324:Grap2 and cyclin-D-interacting	12.2231	6.08785	1.06777	0.000250988	0.0210673
102170160	EYA2	EYA transcriptional coactivator and phosphatase 2 && sp|Q58DB6|EYA2_BOVIN Eyes absent homolog 2 OS=Bos taurus OX=9913 GN=EYA2 PE=2 SV=1 && PF00702:haloacid dehalogenase-like hydrolase	EYA transcriptional coactivator and phosphatase 2 && sp|Q58DB6|EYA2_BOVIN Eyes absent homolog 2 OS=Bos taurus OX=9913 GN=EYA2 PE=2 SV=1 && PF00702:haloacid dehalogenase-like hydrolase	3.57742	1.50331	1.33169	0.000264203	0.0219479
102183135	MOV10L1	Mov10 RISC complex RNA helicase like 1 && sp|Q9BXT6|M10L1_HUMAN RNA helicase Mov10l1 OS=Homo sapiens OX=9606 GN=MOV10L1 PE=2 SV=1 && -	Mov10 RISC complex RNA helicase like 1 && sp|Q9BXT6|M10L1_HUMAN RNA helicase Mov10l1 OS=Homo sapiens OX=9606 GN=MOV10L1 PE=2 SV=1 && -	0.32538	0.043938	3.315	0.000268042	0.0221527
102189001	GLIS1	GLIS family zinc finger 1 && sp|Q8K1M4|GLIS1_MOUSE Zinc finger protein GLIS1 OS=Mus musculus OX=10090 GN=Glis1 PE=1 SV=2 && -	GLIS family zinc finger 1 && sp|Q8K1M4|GLIS1_MOUSE Zinc finger protein GLIS1 OS=Mus musculus OX=10090 GN=Glis1 PE=1 SV=2 && -	12.4295	3.21932	1.90545	0.000273867	0.0223224
102169171	SULT1B1	sulfotransferase family 1B member 1%2C transcript variant X2 && sp|Q3T0Y3|ST1B1_BOVIN Sulfotransferase family cytosolic 1B member 1 OS=Bos taurus OX=9913 GN=SULT1B1 PE=2 SV=1 && PF00685:Sulfotransferase domain	sulfotransferase family 1B member 1%2C transcript variant X2 && sp|Q3T0Y3|ST1B1_BOVIN Sulfotransferase family cytosolic 1B member 1 OS=Bos taurus OX=9913 GN=SULT1B1 PE=2 SV=1 && PF00685:Sulfotransferase domain	0.239822	0.886068	-1.83302	0.000275225	0.0223224
102172805	LOC102172805	exonuclease mut-7 homolog && sp|Q8N9H8|MUT7_HUMAN Exonuclease mut-7 homolog OS=Homo sapiens OX=9606 GN=EXD3 PE=1 SV=3 && PF01927:Mut7-C RNAse domain	exonuclease mut-7 homolog && sp|Q8N9H8|MUT7_HUMAN Exonuclease mut-7 homolog OS=Homo sapiens OX=9606 GN=EXD3 PE=1 SV=3 && PF01927:Mut7-C RNAse domain	3.34491	1.6383	1.07158	0.00027914	0.0223224
102175698	EXO1	exonuclease 1%2C transcript variant X1 && sp|Q9UQ84|EXO1_HUMAN Exonuclease 1 OS=Homo sapiens OX=9606 GN=EXO1 PE=1 SV=2 && -	exonuclease 1%2C transcript variant X1 && sp|Q9UQ84|EXO1_HUMAN Exonuclease 1 OS=Homo sapiens OX=9606 GN=EXO1 PE=1 SV=2 && -	0.0186062	0.145991	-2.88877	0.000304907	0.0239702
102180845	LOC102180845	histone H2B type 1 && sp|P62807|H2B1C_HUMAN Histone H2B type 1-C/E/F/G/I OS=Homo sapiens OX=9606 GN=H2BC4 PE=1 SV=4 && PF00125:Core histone H2A/H2B/H3/H4	histone H2B type 1 && sp|P62807|H2B1C_HUMAN Histone H2B type 1-C/E/F/G/I OS=Homo sapiens OX=9606 GN=H2BC4 PE=1 SV=4 && PF00125:Core histone H2A/H2B/H3/H4	2.01945	9.76255	-2.24228	0.000308331	0.0241217
102177150	PLCXD1	phosphatidylinositol specific phospholipase C X domain containing 1%2C transcript variant X2 && sp|Q9NUJ7|PLCX1_HUMAN PI-PLC X domain-containing protein 1 OS=Homo sapiens OX=9606 GN=PLCXD1 PE=2 SV=1 && PF00388:Phosphatidylinositol-specific phospholipase C, X domain	phosphatidylinositol specific phospholipase C X domain containing 1%2C transcript variant X2 && sp|Q9NUJ7|PLCX1_HUMAN PI-PLC X domain-containing protein 1 OS=Homo sapiens OX=9606 GN=PLCXD1 PE=2 SV=1 && PF00388:Phosphatidylinositol-specific phospholipase C, X domain	3.79604	1.03089	1.79178	0.000310934	0.0242078
102177672	LOC102177672	sterol 26-hydroxylase%2C mitochondrial && sp|P17177|CP27A_RABIT Sterol 26-hydroxylase, mitochondrial OS=Oryctolagus cuniculus OX=9986 GN=CYP27A1 PE=1 SV=1 && PF00067:Cytochrome P450	sterol 26-hydroxylase%2C mitochondrial && sp|P17177|CP27A_RABIT Sterol 26-hydroxylase, mitochondrial OS=Oryctolagus cuniculus OX=9986 GN=CYP27A1 PE=1 SV=1 && PF00067:Cytochrome P450	32.7772	7.36109	2.24846	0.000317852	0.0243395
102191440	CD3G	CD3g molecule && sp|Q28074|CD3G_BOVIN T-cell surface glycoprotein CD3 gamma chain OS=Bos taurus OX=9913 GN=CD3G PE=2 SV=2 && PF16680:T-cell surface glycoprotein CD3 delta chain|PF02189:Immunoreceptor tyrosine-based activation motif	CD3g molecule && sp|Q28074|CD3G_BOVIN T-cell surface glycoprotein CD3 gamma chain OS=Bos taurus OX=9913 GN=CD3G PE=2 SV=2 && PF16680:T-cell surface glycoprotein CD3 delta chain|PF02189:Immunoreceptor tyrosine-based activation motif	0.409358	0.0329538	3.64601	0.00031984	0.0243395
102174183	IGF2BP3	insulin like growth factor 2 mRNA binding protein 3%2C transcript variant X1 && sp|O00425|IF2B3_HUMAN Insulin-like growth factor 2 mRNA-binding protein 3 OS=Homo sapiens OX=9606 GN=IGF2BP3 PE=1 SV=2 && PF00013:KH domain|PF00076:RNA recognition motif. (a.k.a. RRM, RBD, or RNP domain)	insulin like growth factor 2 mRNA binding protein 3%2C transcript variant X1 && sp|O00425|IF2B3_HUMAN Insulin-like growth factor 2 mRNA-binding protein 3 OS=Homo sapiens OX=9606 GN=IGF2BP3 PE=1 SV=2 && PF00013:KH domain|PF00076:RNA recognition motif. (a.k.a. RRM, RBD, or RNP domain)	3.98185	4.17308	-1.06194	0.000320177	0.0243395
102189776	PLEKHA7	pleckstrin homology domain containing A7%2C transcript variant X1 && sp|Q6IQ23|PKHA7_HUMAN Pleckstrin homology domain-containing family A member 7 OS=Homo sapiens OX=9606 GN=PLEKHA7 PE=1 SV=2 && PF00169:PH domain	pleckstrin homology domain containing A7%2C transcript variant X1 && sp|Q6IQ23|PKHA7_HUMAN Pleckstrin homology domain-containing family A member 7 OS=Homo sapiens OX=9606 GN=PLEKHA7 PE=1 SV=2 && PF00169:PH domain	3.31055	1.45795	1.064	0.000332426	0.0250905
108633334	LOC108633334	uncharacterized LOC108633334 && sp|Q08E29|RUN3B_BOVIN RUN domain-containing protein 3B OS=Bos taurus OX=9913 GN=RUNDC3B PE=2 SV=1 && -	uncharacterized LOC108633334 && sp|Q08E29|RUN3B_BOVIN RUN domain-containing protein 3B OS=Bos taurus OX=9913 GN=RUNDC3B PE=2 SV=1 && -	0.863887	0.171196	2.88639	0.000347932	0.0256886
102175045	HBBC	hemoglobin subunit beta-C-like && sp|P02078|HBBC_CAPHI Hemoglobin subunit beta-C OS=Capra hircus OX=9925 GN=HBBC PE=2 SV=2 && PF00042:Globin	hemoglobin subunit beta-C-like && sp|P02078|HBBC_CAPHI Hemoglobin subunit beta-C OS=Capra hircus OX=9925 GN=HBBC PE=2 SV=2 && PF00042:Globin	3.08994	52.347	-4.04894	0.000352255	0.0256951
102187506	SQLE	squalene epoxidase && sp|Q14534|ERG1_HUMAN Squalene monooxygenase OS=Homo sapiens OX=9606 GN=SQLE PE=1 SV=3 && PF08491:Squalene epoxidase	squalene epoxidase && sp|Q14534|ERG1_HUMAN Squalene monooxygenase OS=Homo sapiens OX=9606 GN=SQLE PE=1 SV=3 && PF08491:Squalene epoxidase	49.1707	102.822	-1.014	0.000352359	0.0256951
100860887	MSTN	myostatin && sp|Q6T5B8|GDF8_CAPHI Growth/differentiation factor 8 OS=Capra hircus OX=9925 GN=MSTN PE=2 SV=2 && PF00019:Transforming growth factor beta like domain|PF00688:TGF-beta propeptide	myostatin && sp|Q6T5B8|GDF8_CAPHI Growth/differentiation factor 8 OS=Capra hircus OX=9925 GN=MSTN PE=2 SV=2 && PF00019:Transforming growth factor beta like domain|PF00688:TGF-beta propeptide	0.548028	1.5695	-1.47834	0.000386495	0.0275862
102174643	RHOH	ras homolog family member H && sp|Q2HJG3|RHOH_BOVIN Rho-related GTP-binding protein RhoH OS=Bos taurus OX=9913 GN=RHOH PE=2 SV=1 && -	ras homolog family member H && sp|Q2HJG3|RHOH_BOVIN Rho-related GTP-binding protein RhoH OS=Bos taurus OX=9913 GN=RHOH PE=2 SV=1 && -	0.388741	0.0421972	2.94163	0.000386851	0.0275862
102168456	KIAA0101	KIAA0101 ortholog%2C transcript variant X1 && sp|Q5E9B2|PAF15_BOVIN PCNA-associated factor OS=Bos taurus OX=9913 GN=PCLAF PE=3 SV=1 && PF15715:PCNA-associated factor histone like domain	KIAA0101 ortholog%2C transcript variant X1 && sp|Q5E9B2|PAF15_BOVIN PCNA-associated factor OS=Bos taurus OX=9913 GN=PCLAF PE=3 SV=1 && PF15715:PCNA-associated factor histone like domain	0.643668	2.48931	-2.51891	0.000393288	0.0279217
102179639	BEST1	bestrophin 1%2C transcript variant X1 && sp|O76090|BEST1_HUMAN Bestrophin-1 OS=Homo sapiens OX=9606 GN=BEST1 PE=1 SV=1 && PF01062:Bestrophin, RFP-TM, chloride channel	bestrophin 1%2C transcript variant X1 && sp|O76090|BEST1_HUMAN Bestrophin-1 OS=Homo sapiens OX=9606 GN=BEST1 PE=1 SV=1 && PF01062:Bestrophin, RFP-TM, chloride channel	1.2405	0.597203	1.43923	0.000402953	0.0284824
102178306	NIT2	nitrilase family member 2%2C transcript variant X2 && sp|Q2T9R6|NIT2_BOVIN Omega-amidase NIT2 OS=Bos taurus OX=9913 GN=NIT2 PE=2 SV=1 && PF00795:Carbon-nitrogen hydrolase	nitrilase family member 2%2C transcript variant X2 && sp|Q2T9R6|NIT2_BOVIN Omega-amidase NIT2 OS=Bos taurus OX=9913 GN=NIT2 PE=2 SV=1 && PF00795:Carbon-nitrogen hydrolase	10.5587	11.5126	-1.06397	0.00040927	0.0287294
102179118	C4BPA	complement component 4 binding protein alpha%2C transcript variant X5 && sp|Q28065|C4BPA_BOVIN C4b-binding protein alpha chain OS=Bos taurus OX=9913 GN=C4BPA PE=2 SV=1 && PF18453:Oligomerization domain of C4b-binding protein alpha|PF00084:Sushi repeat (SCR repeat)	complement component 4 binding protein alpha%2C transcript variant X5 && sp|Q28065|C4BPA_BOVIN C4b-binding protein alpha chain OS=Bos taurus OX=9913 GN=C4BPA PE=2 SV=1 && PF18453:Oligomerization domain of C4b-binding protein alpha|PF00084:Sushi repeat (SCR repeat)	1.03362	0.429446	1.19776	0.000442688	0.0303825
102187435	LOC102187435	cadherin-10 && sp|Q9Y6N8|CAD10_HUMAN Cadherin-10 OS=Homo sapiens OX=9606 GN=CDH10 PE=1 SV=2 && PF00028:Cadherin domain|PF01049:Cadherin cytoplasmic region	cadherin-10 && sp|Q9Y6N8|CAD10_HUMAN Cadherin-10 OS=Homo sapiens OX=9606 GN=CDH10 PE=1 SV=2 && PF00028:Cadherin domain|PF01049:Cadherin cytoplasmic region	33.4165	17.7611	1.16752	0.000446801	0.0303825
102177872	C1QTNF6	C1q and tumor necrosis factor related protein 6 && sp|Q9BXI9|C1QT6_HUMAN Complement C1q tumor necrosis factor-related protein 6 OS=Homo sapiens OX=9606 GN=C1QTNF6 PE=1 SV=4 && -	C1q and tumor necrosis factor related protein 6 && sp|Q9BXI9|C1QT6_HUMAN Complement C1q tumor necrosis factor-related protein 6 OS=Homo sapiens OX=9606 GN=C1QTNF6 PE=1 SV=4 && -	1.3566	4.46769	-1.6661	0.000468254	0.0313128
102190794	LTBP1	latent transforming growth factor beta binding protein 1%2C transcript variant X1 && sp|Q14766|LTBP1_HUMAN Latent-transforming growth factor beta-binding protein 1 OS=Homo sapiens OX=9606 GN=LTBP1 PE=1 SV=4 && PF07645:Calcium-binding EGF domain|PF00683:TB domain|PF12662:Complement Clr-like EGF-like	latent transforming growth factor beta binding protein 1%2C transcript variant X1 && sp|Q14766|LTBP1_HUMAN Latent-transforming growth factor beta-binding protein 1 OS=Homo sapiens OX=9606 GN=LTBP1 PE=1 SV=4 && PF07645:Calcium-binding EGF domain|PF00683:TB domain|PF12662:Complement Clr-like EGF-like	2.2344	6.04268	-1.33165	0.000474133	0.031445
102175990	NRROS	negative regulator of reactive oxygen species%2C transcript variant X2 && sp|Q3ZBI5|LRC33_BOVIN Transforming growth factor beta activator LRRC33 OS=Bos taurus OX=9913 GN=NRROS PE=2 SV=1 && PF13855:Leucine rich repeat	negative regulator of reactive oxygen species%2C transcript variant X2 && sp|Q3ZBI5|LRC33_BOVIN Transforming growth factor beta activator LRRC33 OS=Bos taurus OX=9913 GN=NRROS PE=2 SV=1 && PF13855:Leucine rich repeat	4.22944	1.03304	1.478	0.00048097	0.0317016
102174580	ADAMTS13	ADAM metallopeptidase with thrombospondin type 1 motif 13 && sp|Q76LX8|ATS13_HUMAN A disintegrin and metalloproteinase with thrombospondin motifs 13 OS=Homo sapiens OX=9606 GN=ADAMTS13 PE=1 SV=1 && PF13582:Metallo-peptidase family M12B Reprolysin-like|PF00090:Thrombospondin type 1 domain|PF17771:ADAM cysteine-rich domain	ADAM metallopeptidase with thrombospondin type 1 motif 13 && sp|Q76LX8|ATS13_HUMAN A disintegrin and metalloproteinase with thrombospondin motifs 13 OS=Homo sapiens OX=9606 GN=ADAMTS13 PE=1 SV=1 && PF13582:Metallo-peptidase family M12B Reprolysin-like|PF00090:Thrombospondin type 1 domain|PF17771:ADAM cysteine-rich domain	0.0046624	0.124146	-4.74469	0.000482193	0.0317016
108636724	LOC108636724	uncharacterized LOC108636724%2C transcript variant X3 && - && -	uncharacterized LOC108636724%2C transcript variant X3 && - && -	1.93276	1.05785	1.28705	0.000497116	0.0324046
102172729	BUB1	BUB1 mitotic checkpoint serine/threonine kinase%2C transcript variant X2 && sp|O43683|BUB1_HUMAN Mitotic checkpoint serine/threonine-protein kinase BUB1 OS=Homo sapiens OX=9606 GN=BUB1 PE=1 SV=1 && PF08311:Mad3/BUB1 homology region 1|PF00069:Protein kinase domain	BUB1 mitotic checkpoint serine/threonine kinase%2C transcript variant X2 && sp|O43683|BUB1_HUMAN Mitotic checkpoint serine/threonine-protein kinase BUB1 OS=Homo sapiens OX=9606 GN=BUB1 PE=1 SV=1 && PF08311:Mad3/BUB1 homology region 1|PF00069:Protein kinase domain	0.302094	0.68257	-1.48327	0.000498656	0.0324046
102188730	ADGRL4	adhesion G protein-coupled receptor L4%2C transcript variant X1 && sp|Q9HBW9|AGRL4_HUMAN Adhesion G protein-coupled receptor L4 OS=Homo sapiens OX=9606 GN=ADGRL4 PE=1 SV=3 && PF16489:GPCR-Autoproteolysis INducing (GAIN) domain|PF01825:GPCR proteolysis site, GPS, motif|PF00002:7 transmembrane receptor (Secretin family)|PF07645:Calcium-binding EGF domain	adhesion G protein-coupled receptor L4%2C transcript variant X1 && sp|Q9HBW9|AGRL4_HUMAN Adhesion G protein-coupled receptor L4 OS=Homo sapiens OX=9606 GN=ADGRL4 PE=1 SV=3 && PF16489:GPCR-Autoproteolysis INducing (GAIN) domain|PF01825:GPCR proteolysis site, GPS, motif|PF00002:7 transmembrane receptor (Secretin family)|PF07645:Calcium-binding EGF domain	2.85552	6.66296	-1.19095	0.000510265	0.0328937
102191493	HIGD1C	HIG1 hypoxia inducible domain family member 1C && sp|A8MV81|HIG1C_HUMAN HIG1 domain family member 1C OS=Homo sapiens OX=9606 GN=HIGD1C PE=1 SV=2 && PF04588:Hypoxia induced protein conserved region	HIG1 hypoxia inducible domain family member 1C && sp|A8MV81|HIG1C_HUMAN HIG1 domain family member 1C OS=Homo sapiens OX=9606 GN=HIGD1C PE=1 SV=2 && PF04588:Hypoxia induced protein conserved region	5.5077	1.91952	1.27137	0.000531411	0.0341204
102176826	NR1D1	nuclear receptor subfamily 1 group D member 1 && sp|B3SV56|NR1D1_SHEEP Nuclear receptor subfamily 1 group D member 1 OS=Ovis aries OX=9940 GN=NR1D1 PE=2 SV=1 && -	nuclear receptor subfamily 1 group D member 1 && sp|B3SV56|NR1D1_SHEEP Nuclear receptor subfamily 1 group D member 1 OS=Ovis aries OX=9940 GN=NR1D1 PE=2 SV=1 && -	2.31773	1.14337	1.022	0.000566911	0.0358859
102180664	LOC102180664	boLa class II histocompatibility antigen%2C DQB*0101 beta chain%2C transcript variant X1 && sp|Q9TVC8|HB21_BOVIN BoLa class II histocompatibility antigen, DQB*0101 beta chain OS=Bos taurus OX=9913 GN=BoLA-DQB PE=2 SV=1 && PF07654:Immunoglobulin C1-set domain|PF00969:Class II histocompatibility antigen, beta domain	boLa class II histocompatibility antigen%2C DQB*0101 beta chain%2C transcript variant X1 && sp|Q9TVC8|HB21_BOVIN BoLa class II histocompatibility antigen, DQB*0101 beta chain OS=Bos taurus OX=9913 GN=BoLA-DQB PE=2 SV=1 && PF07654:Immunoglobulin C1-set domain|PF00969:Class II histocompatibility antigen, beta domain	3.72216	0.944754	2.17545	0.000590865	0.0364169
102175426	PUS1	pseudouridylate synthase 1%2C transcript variant X1 && sp|Q9WU56|TRUA_MOUSE tRNA pseudouridine synthase A OS=Mus musculus OX=10090 GN=Pus1 PE=1 SV=2 && PF01416:tRNA pseudouridine synthase	pseudouridylate synthase 1%2C transcript variant X1 && sp|Q9WU56|TRUA_MOUSE tRNA pseudouridine synthase A OS=Mus musculus OX=10090 GN=Pus1 PE=1 SV=2 && PF01416:tRNA pseudouridine synthase	1.54513	0.613819	1.17681	0.000591509	0.0364169
XLOC_099590	XLOC_099590	--	-	0.65198	0.168281	1.98845	0.000592223	0.0364169
102181377	NMU	neuromedin U && sp|P48645|NMU_HUMAN Neuromedin-U OS=Homo sapiens OX=9606 GN=NMU PE=1 SV=1 && PF02070:Neuromedin U	neuromedin U && sp|P48645|NMU_HUMAN Neuromedin-U OS=Homo sapiens OX=9606 GN=NMU PE=1 SV=1 && PF02070:Neuromedin U	0.0360026	0.861105	-4.33348	0.000596554	0.0364169
102169475	HAPLN1	hyaluronan and proteoglycan link protein 1 && sp|P55252|HPLN1_BOVIN Hyaluronan and proteoglycan link protein 1 OS=Bos taurus OX=9913 GN=HAPLN1 PE=2 SV=1 && PF07686:Immunoglobulin V-set domain|PF00193:Extracellular link domain	hyaluronan and proteoglycan link protein 1 && sp|P55252|HPLN1_BOVIN Hyaluronan and proteoglycan link protein 1 OS=Bos taurus OX=9913 GN=HAPLN1 PE=2 SV=1 && PF07686:Immunoglobulin V-set domain|PF00193:Extracellular link domain	2.42561	7.36011	-1.55806	0.00061126	0.0370341
102185371	RRM2	ribonucleotide reductase regulatory subunit M2 && sp|P31350|RIR2_HUMAN Ribonucleoside-diphosphate reductase subunit M2 OS=Homo sapiens OX=9606 GN=RRM2 PE=1 SV=1 && PF00268:Ribonucleotide reductase, small chain	ribonucleotide reductase regulatory subunit M2 && sp|P31350|RIR2_HUMAN Ribonucleoside-diphosphate reductase subunit M2 OS=Homo sapiens OX=9606 GN=RRM2 PE=1 SV=1 && PF00268:Ribonucleotide reductase, small chain	0.29853	1.39095	-2.13775	0.000621184	0.0370778
102171048	CXHXorf21	chromosome X CXorf21 homolog && sp|Q32LD7|TASL_BOVIN TLR adapter interacting with SLC15A4 on the lysosome OS=Bos taurus OX=9913 GN=TASL PE=2 SV=1 && PF15133:Domain of unknown function (DUF4569)	chromosome X CXorf21 homolog && sp|Q32LD7|TASL_BOVIN TLR adapter interacting with SLC15A4 on the lysosome OS=Bos taurus OX=9913 GN=TASL PE=2 SV=1 && PF15133:Domain of unknown function (DUF4569)	4.91855	1.98476	1.21406	0.000631799	0.0373714
102180413	MSMO1	methylsterol monooxygenase 1%2C transcript variant X3 && sp|Q15800|MSMO1_HUMAN Methylsterol monooxygenase 1 OS=Homo sapiens OX=9606 GN=MSMO1 PE=1 SV=1 && PF04116:Fatty acid hydroxylase superfamily	methylsterol monooxygenase 1%2C transcript variant X3 && sp|Q15800|MSMO1_HUMAN Methylsterol monooxygenase 1 OS=Homo sapiens OX=9606 GN=MSMO1 PE=1 SV=1 && PF04116:Fatty acid hydroxylase superfamily	131.988	365.415	-1.40869	0.000655568	0.0381413
102172428	LOC102172428	apolipoprotein L3 && sp|O95236|APOL3_HUMAN Apolipoprotein L3 OS=Homo sapiens OX=9606 GN=APOL3 PE=1 SV=3 && -	apolipoprotein L3 && sp|O95236|APOL3_HUMAN Apolipoprotein L3 OS=Homo sapiens OX=9606 GN=APOL3 PE=1 SV=3 && -	6.61227	1.17104	2.56265	0.000666408	0.038494
102190820	FYB	FYN binding protein%2C transcript variant X1 && sp|O35601|FYB1_MOUSE FYN-binding protein 1 OS=Mus musculus OX=10090 GN=Fyb1 PE=1 SV=2 && PF14603:Helically-extended SH3 domain	FYN binding protein%2C transcript variant X1 && sp|O35601|FYB1_MOUSE FYN-binding protein 1 OS=Mus musculus OX=10090 GN=Fyb1 PE=1 SV=2 && PF14603:Helically-extended SH3 domain	6.01577	1.38873	1.04651	0.000674277	0.0387619
102182273	S100A9	S100 calcium binding protein A9%2C transcript variant X1 && sp|P28783|S10A9_BOVIN Protein S100-A9 OS=Bos taurus OX=9913 GN=S100A9 PE=1 SV=3 && PF01023:S-100/ICaBP type calcium binding domain	S100 calcium binding protein A9%2C transcript variant X1 && sp|P28783|S10A9_BOVIN Protein S100-A9 OS=Bos taurus OX=9913 GN=S100A9 PE=1 SV=3 && PF01023:S-100/ICaBP type calcium binding domain	0.0301092	1.70502	-5.68674	0.000675856	0.0387619
102185011	SDC1	syndecan 1 && sp|Q08DZ5|SDC1_BOVIN Syndecan-1 OS=Bos taurus OX=9913 GN=SDC1 PE=2 SV=1 && PF01034:Syndecan domain	syndecan 1 && sp|Q08DZ5|SDC1_BOVIN Syndecan-1 OS=Bos taurus OX=9913 GN=SDC1 PE=2 SV=1 && PF01034:Syndecan domain	0.29599	0.651783	-1.67181	0.000681704	0.0389587
102169774	ZHX2	zinc fingers and homeoboxes 2%2C transcript variant X2 && sp|Q9Y6X8|ZHX2_HUMAN Zinc fingers and homeoboxes protein 2 OS=Homo sapiens OX=9606 GN=ZHX2 PE=1 SV=1 && -	zinc fingers and homeoboxes 2%2C transcript variant X2 && sp|Q9Y6X8|ZHX2_HUMAN Zinc fingers and homeoboxes protein 2 OS=Homo sapiens OX=9606 GN=ZHX2 PE=1 SV=1 && -	4.95429	2.21772	1.01684	0.000700525	0.0396129
102177297	FRRS1	ferric chelate reductase 1%2C transcript variant X1 && sp|A2VE04|FRRS1_BOVIN Ferric-chelate reductase 1 OS=Bos taurus OX=9913 GN=FRRS1 PE=2 SV=1 && PF02014:Reeler domain|PF03351:DOMON domain	ferric chelate reductase 1%2C transcript variant X1 && sp|A2VE04|FRRS1_BOVIN Ferric-chelate reductase 1 OS=Bos taurus OX=9913 GN=FRRS1 PE=2 SV=1 && PF02014:Reeler domain|PF03351:DOMON domain	0.316013	0.557288	-1.49619	0.000705404	0.0397493
102173956	FMO1	flavin containing monooxygenase 1%2C transcript variant X2 && sp|P16549|FMO1_PIG Dimethylaniline monooxygenase [N-oxide-forming] 1 OS=Sus scrofa OX=9823 GN=FMO1 PE=1 SV=3 && PF00743:Flavin-binding monooxygenase-like	flavin containing monooxygenase 1%2C transcript variant X2 && sp|P16549|FMO1_PIG Dimethylaniline monooxygenase [N-oxide-forming] 1 OS=Sus scrofa OX=9823 GN=FMO1 PE=1 SV=3 && PF00743:Flavin-binding monooxygenase-like	0.991075	0.281549	1.64872	0.000708389	0.0397784
102181099	WDFY4	WDFY family member 4 && sp|Q6ZS81|WDFY4_HUMAN WD repeat- and FYVE domain-containing protein 4 OS=Homo sapiens OX=9606 GN=WDFY4 PE=1 SV=3 && PF15787:Domain of unknown function (DUF4704)|PF14844:PH domain associated with Beige/BEACH|PF02138:Beige/BEACH domain	WDFY family member 4 && sp|Q6ZS81|WDFY4_HUMAN WD repeat- and FYVE domain-containing protein 4 OS=Homo sapiens OX=9606 GN=WDFY4 PE=1 SV=3 && PF15787:Domain of unknown function (DUF4704)|PF14844:PH domain associated with Beige/BEACH|PF02138:Beige/BEACH domain	1.4196	0.438952	1.09584	0.000730549	0.0405984
102190855	RGR	retinal G protein coupled receptor && sp|P47803|RGR_BOVIN RPE-retinal G protein-coupled receptor OS=Bos taurus OX=9913 GN=RGR PE=2 SV=1 && PF00001:7 transmembrane receptor (rhodopsin family)	retinal G protein coupled receptor && sp|P47803|RGR_BOVIN RPE-retinal G protein-coupled receptor OS=Bos taurus OX=9913 GN=RGR PE=2 SV=1 && PF00001:7 transmembrane receptor (rhodopsin family)	2.45453	10.5323	-2.0487	0.000759346	0.0416246
102183015	ANKAR	ankyrin and armadillo repeat containing && sp|Q7Z5J8|ANKAR_HUMAN Ankyrin and armadillo repeat-containing protein OS=Homo sapiens OX=9606 GN=ANKAR PE=2 SV=3 && PF12796:Ankyrin repeats (3 copies)	ankyrin and armadillo repeat containing && sp|Q7Z5J8|ANKAR_HUMAN Ankyrin and armadillo repeat-containing protein OS=Homo sapiens OX=9606 GN=ANKAR PE=2 SV=3 && PF12796:Ankyrin repeats (3 copies)	1.80998	0.271996	1.88461	0.000770492	0.0418365
100860876	RORC	RAR related orphan receptor C%2C transcript variant X3 && sp|P51449|RORG_HUMAN Nuclear receptor ROR-gamma OS=Homo sapiens OX=9606 GN=RORC PE=1 SV=2 && PF00105:Zinc finger, C4 type (two domains)|PF00104:Ligand-binding domain of nuclear hormone receptor	RAR related orphan receptor C%2C transcript variant X3 && sp|P51449|RORG_HUMAN Nuclear receptor ROR-gamma OS=Homo sapiens OX=9606 GN=RORC PE=1 SV=2 && PF00105:Zinc finger, C4 type (two domains)|PF00104:Ligand-binding domain of nuclear hormone receptor	3.39896	0.603512	2.13467	0.000770999	0.0418365
108636398	S1PR5	sphingosine-1-phosphate receptor 5%2C transcript variant X1 && sp|Q684M3|S1PR5_PIG Sphingosine 1-phosphate receptor 5 OS=Sus scrofa OX=9823 GN=S1PR5 PE=3 SV=1 && PF00001:7 transmembrane receptor (rhodopsin family)	sphingosine-1-phosphate receptor 5%2C transcript variant X1 && sp|Q684M3|S1PR5_PIG Sphingosine 1-phosphate receptor 5 OS=Sus scrofa OX=9823 GN=S1PR5 PE=3 SV=1 && PF00001:7 transmembrane receptor (rhodopsin family)	5.38122	1.55968	1.85776	0.000814199	0.043885
106501755	LOC106501755	histone H1.5 && sp|P43276|H15_MOUSE Histone H1.5 OS=Mus musculus OX=10090 GN=H1-5 PE=1 SV=2 && PF00538:linker histone H1 and H5 family	histone H1.5 && sp|P43276|H15_MOUSE Histone H1.5 OS=Mus musculus OX=10090 GN=H1-5 PE=1 SV=2 && PF00538:linker histone H1 and H5 family	6.15978	17.529	-1.44454	0.000823855	0.0442575
102172848	NXPH2	neurexophilin 2 && sp|Q28145|NXPH2_BOVIN Neurexophilin-2 OS=Bos taurus OX=9913 GN=NXPH2 PE=1 SV=1 && PF06312:Neurexophilin	neurexophilin 2 && sp|Q28145|NXPH2_BOVIN Neurexophilin-2 OS=Bos taurus OX=9913 GN=NXPH2 PE=1 SV=1 && PF06312:Neurexophilin	1.37317	3.54796	-1.34758	0.000831577	0.0443835
102173405	LOC102173405	putative dimethylaniline monooxygenase [N-oxide-forming] 6 && sp|O60774|FMO6_HUMAN Putative dimethylaniline monooxygenase [N-oxide-forming] 6 OS=Homo sapiens OX=9606 GN=FMO6P PE=5 SV=1 && PF00743:Flavin-binding monooxygenase-like	putative dimethylaniline monooxygenase [N-oxide-forming] 6 && sp|O60774|FMO6_HUMAN Putative dimethylaniline monooxygenase [N-oxide-forming] 6 OS=Homo sapiens OX=9606 GN=FMO6P PE=5 SV=1 && PF00743:Flavin-binding monooxygenase-like	0.571539	0.086332	3.37754	0.000872488	0.0454463
108635000	LOC108635000	interferon omega-1-like && sp|P07352|IFNW1_BOVIN Interferon omega-1 OS=Bos taurus OX=9913 GN=IFNW1 PE=3 SV=1 && PF00143:Interferon alpha/beta domain	interferon omega-1-like && sp|P07352|IFNW1_BOVIN Interferon omega-1 OS=Bos taurus OX=9913 GN=IFNW1 PE=3 SV=1 && PF00143:Interferon alpha/beta domain	0.255566	0.0293538	3.12964	0.000879825	0.0454463
108634776	LOC108634776	zinc finger protein 532-like && - && -	zinc finger protein 532-like && - && -	45.9161	17.0882	1.49113	0.000897416	0.0460597
102182917	RIN3	Ras and Rab interactor 3 && sp|Q8TB24|RIN3_HUMAN Ras and Rab interactor 3 OS=Homo sapiens OX=9606 GN=RIN3 PE=1 SV=4 && PF02204:Vacuolar sorting protein 9 (VPS9) domain	Ras and Rab interactor 3 && sp|Q8TB24|RIN3_HUMAN Ras and Rab interactor 3 OS=Homo sapiens OX=9606 GN=RIN3 PE=1 SV=4 && PF02204:Vacuolar sorting protein 9 (VPS9) domain	7.49503	2.08489	1.55938	0.000911617	0.0463458
102188452	LOC102188452	ubiquitin D-like && sp|O15205|UBD_HUMAN Ubiquitin D OS=Homo sapiens OX=9606 GN=UBD PE=1 SV=2 && PF00240:Ubiquitin family	ubiquitin D-like && sp|O15205|UBD_HUMAN Ubiquitin D OS=Homo sapiens OX=9606 GN=UBD PE=1 SV=2 && PF00240:Ubiquitin family	4.53375	1.0818	2.1341	0.000919824	0.0464699
102173634	GPNMB	glycoprotein nmb%2C transcript variant X2 && sp|Q14956|GPNMB_HUMAN Transmembrane glycoprotein NMB OS=Homo sapiens OX=9606 GN=GPNMB PE=1 SV=2 && PF00801:PKD domain	glycoprotein nmb%2C transcript variant X2 && sp|Q14956|GPNMB_HUMAN Transmembrane glycoprotein NMB OS=Homo sapiens OX=9606 GN=GPNMB PE=1 SV=2 && PF00801:PKD domain	3.46041	1.6035	1.14975	0.00093414	0.0470456
102191379	GPR33	G protein-coupled receptor 33 && sp|Q49SQ3|GPR33_PANTR Probable G-protein coupled receptor 33 OS=Pan troglodytes OX=9598 GN=GPR33 PE=3 SV=1 && PF00001:7 transmembrane receptor (rhodopsin family)	G protein-coupled receptor 33 && sp|Q49SQ3|GPR33_PANTR Probable G-protein coupled receptor 33 OS=Pan troglodytes OX=9598 GN=GPR33 PE=3 SV=1 && PF00001:7 transmembrane receptor (rhodopsin family)	1.25518	0.330809	1.44035	0.000950853	0.0477381
108637304	LOC108637304	gametogenetin-like%2C transcript variant X2 && - && -	gametogenetin-like%2C transcript variant X2 && - && -	8.94712	4.41635	1.05069	0.000954225	0.0477587
102188662	DKK2	dickkopf WNT signaling pathway inhibitor 2 && sp|Q9QYZ8|DKK2_MOUSE Dickkopf-related protein 2 OS=Mus musculus OX=10090 GN=Dkk2 PE=1 SV=2 && PF04706:Dickkopf N-terminal cysteine-rich region	dickkopf WNT signaling pathway inhibitor 2 && sp|Q9QYZ8|DKK2_MOUSE Dickkopf-related protein 2 OS=Mus musculus OX=10090 GN=Dkk2 PE=1 SV=2 && PF04706:Dickkopf N-terminal cysteine-rich region	1.00972	2.61054	-1.33186	0.000983143	0.0489023
108633412	LOC108633412	histone H3.1 && sp|P68432|H31_BOVIN Histone H3.1 OS=Bos taurus OX=9913 PE=1 SV=2 && PF00125:Core histone H2A/H2B/H3/H4	histone H3.1 && sp|P68432|H31_BOVIN Histone H3.1 OS=Bos taurus OX=9913 PE=1 SV=2 && PF00125:Core histone H2A/H2B/H3/H4	1.43547	7.24932	-2.26604	0.000995804	0.0492282
102168375	HSD11B1	hydroxysteroid 11-beta dehydrogenase 1%2C transcript variant X1 && sp|P51975|DHI1_SHEEP Corticosteroid 11-beta-dehydrogenase isozyme 1 OS=Ovis aries OX=9940 GN=HSD11B1 PE=2 SV=3 && PF00106:short chain dehydrogenase	hydroxysteroid 11-beta dehydrogenase 1%2C transcript variant X1 && sp|P51975|DHI1_SHEEP Corticosteroid 11-beta-dehydrogenase isozyme 1 OS=Ovis aries OX=9940 GN=HSD11B1 PE=2 SV=3 && PF00106:short chain dehydrogenase	11.5893	5.79537	1.02204	0.00101393	0.0498185

## Sheet: Additional file 9
Supplemental Table S9. List of all DEGs between M6 and M2
gene_id	gene_name	gene_description	gene_locus	M6_FPKM	M2_FPKM	log2FoldChange	pvalue	padj
102173977	BOLL	boule homolog%2C RNA binding protein%2C transcript variant X1 && sp|Q8WP23|BOLL_MACFA Protein boule-like OS=Macaca fascicularis OX=9541 GN=BOLL PE=2 SV=2 && PF00076:RNA recognition motif. (a.k.a. RRM, RBD, or RNP domain)	boule homolog%2C RNA binding protein%2C transcript variant X1 && sp|Q8WP23|BOLL_MACFA Protein boule-like OS=Macaca fascicularis OX=9541 GN=BOLL PE=2 SV=2 && PF00076:RNA recognition motif. (a.k.a. RRM, RBD, or RNP domain)	0.0040964	2.96412	-13.1822	3.75387e-10	6.08502e-06
102182791	DDO	D-aspartate oxidase%2C transcript variant X3 && sp|P31228|OXDD_BOVIN D-aspartate oxidase OS=Bos taurus OX=9913 GN=DDO PE=1 SV=2 && PF01266:FAD dependent oxidoreductase	D-aspartate oxidase%2C transcript variant X3 && sp|P31228|OXDD_BOVIN D-aspartate oxidase OS=Bos taurus OX=9913 GN=DDO PE=1 SV=2 && PF01266:FAD dependent oxidoreductase	29.5945	4.61018	2.69708	1.3945e-06	0.0110442
106502757	AVP	arginine vasopressin && sp|P01180|NEU2_BOVIN Vasopressin-neurophysin 2-copeptin OS=Bos taurus OX=9913 GN=AVP PE=1 SV=1 && PF00184:Neurohypophysial hormones, C-terminal Domain	arginine vasopressin && sp|P01180|NEU2_BOVIN Vasopressin-neurophysin 2-copeptin OS=Bos taurus OX=9913 GN=AVP PE=1 SV=1 && PF00184:Neurohypophysial hormones, C-terminal Domain	65.2403	1.73244	5.11204	2.04395e-06	0.0110442
108635641	DMRTA2	DMRT like family A2%2C transcript variant X3 && sp|A6QQ94|DMTA2_BOVIN Doublesex- and mab-3-related transcription factor A2 OS=Bos taurus OX=9913 GN=DMRTA2 PE=2 SV=1 && -	DMRT like family A2%2C transcript variant X3 && sp|A6QQ94|DMTA2_BOVIN Doublesex- and mab-3-related transcription factor A2 OS=Bos taurus OX=9913 GN=DMRTA2 PE=2 SV=1 && -	0.0342668	0.591822	-4.10128	4.59292e-06	0.0186128
102172428	LOC102172428	apolipoprotein L3 && sp|O95236|APOL3_HUMAN Apolipoprotein L3 OS=Homo sapiens OX=9606 GN=APOL3 PE=1 SV=3 && -	apolipoprotein L3 && sp|O95236|APOL3_HUMAN Apolipoprotein L3 OS=Homo sapiens OX=9606 GN=APOL3 PE=1 SV=3 && -	6.61227	1.50732	2.15517	1.20821e-05	0.0331473
102185750	LONRF2	LON peptidase N-terminal domain and ring finger 2 && sp|Q1L5Z9|LONF2_HUMAN LON peptidase N-terminal domain and RING finger protein 2 OS=Homo sapiens OX=9606 GN=LONRF2 PE=1 SV=3 && -	LON peptidase N-terminal domain and ring finger 2 && sp|Q1L5Z9|LONF2_HUMAN LON peptidase N-terminal domain and RING finger protein 2 OS=Homo sapiens OX=9606 GN=LONRF2 PE=1 SV=3 && -	2.67305	4.54226	-1.60828	1.22692e-05	0.0331473

## Sheet: Additional file 10
Supplemental Table S10. List of all DEGs in Mfuzz
Cluster	gene_id	M2_FPKM	D1_FPKM	log2FoldChange(M2 vs. D1)	pvalue(M2 vs. D1)	padj(M2 vs. D1)	M4_FPKM	M2_FPKM	log2FoldChange(M4 vs. M2)	pvalue(M4 vs. M2)	padj(M4 vs. M2)	M6_FPKM	M4_FPKM	log2FoldChange(M6 vs. M4)	pvalue(M6 vs. M4)	padj(M6 vs. M4)	M4_FPKM	D1_FPKM	log2FoldChange(M4 vs. D1)	pvalue(M4 vs. D1)	padj(M4 vs. D1)	M6_FPKM	D1_FPKM	log2FoldChange(M6 vs. D1)	pvalue(M6 vs. D1)	padj(M6 vs. D1)	M6_FPKM	M2_FPKM	log2FoldChange(M6 vs. M2)	pvalue(M6 vs. M2)	padj(M6 vs. M2)
Cluster 1	102181811	2.80555	1.48864	0.988339	0.00395365	0.0938164	4.3691	2.80555	0.618068	0.21505	0.809581	6.24342	4.3691	0.524089	0.361383	0.930248	4.3691	1.48864	1.6151	0.00416995	0.149109	6.24342	1.48864	2.12663	3.67717e-06	0.00116199	6.24342	2.80555	1.13984	0.00335742	0.509953
Cluster 1	102175990	3.54353	1.03304	1.13814	0.00703741	0.12301	2.66673	3.54353	-0.476812	0.500975	0.900998	4.22944	2.66673	0.82425	0.240206	0.899436	2.66673	1.03304	0.672428	0.323641	0.775213	4.22944	1.03304	1.478	0.00048097	0.0317016	4.22944	3.54353	0.343813	0.482947	0.925038
Cluster 1	102181736	0	0.0630896	-5.77448	0.000483894	0.0326244	0.0166522	0	3.88671	0.202364	0.806823	0.396785	0.0166522	2.18822	0.260921	0.907309	0.0166522	0.0630896	-1.85939	0.256686	0.722405	0.396785	0.0630896	0.305042	0.758626	0.936344	0.396785	0	6.08606	0.00291073	1
Cluster 1	102177672	9.67014	7.36109	0.522437	0.291582	0.611694	16.4861	9.67014	0.735294	0.199018	0.806615	32.7772	16.4861	0.992815	0.142104	0.869959	16.4861	7.36109	1.27026	0.0425217	0.411888	32.7772	7.36109	2.24846	0.000317852	0.0243395	32.7772	9.67014	1.73145	0.00242781	0.457713
Cluster 1	102169918	22.9812	13.198	0.841072	0.000173466	0.0183055	27.4874	22.9812	0.297081	0.269545	0.833613	25.7556	27.4874	-0.118821	0.691692	0.969703	27.4874	13.198	1.14327	2.06066e-06	0.00092106	25.7556	13.198	1.01514	0.000104726	0.01197	25.7556	22.9812	0.176492	0.531797	0.933403
Cluster 1	102177937	4.40581	2.18513	1.09343	0.039858	0.26651	5.15653	4.40581	0.190427	0.851432	0.973599	8.15211	5.15653	0.696409	0.385164	0.934357	5.15653	2.18513	1.29614	0.101768	0.551635	8.15211	2.18513	1.97464	1.60448e-05	0.00323222	8.15211	4.40581	0.88821	0.126741	0.839585
Cluster 1	102181642	1.05066	0.711067	0.656921	0.0514316	0.292683	0.911675	1.05066	-0.24358	0.602108	0.926748	1.49637	0.911675	0.687857	0.0865732	0.838984	0.911675	0.711067	0.422288	0.276126	0.737732	1.49637	0.711067	1.09782	7.79147e-06	0.00190253	1.49637	1.05066	0.442399	0.210955	0.86811
Cluster 1	102185698	2.18562	1.30756	0.822186	0.00963144	0.141282	1.52871	2.18562	-0.534009	0.149501	0.78839	3.249	1.52871	1.06201	0.00026302	0.251405	1.52871	1.30756	0.291108	0.214461	0.687428	3.249	1.30756	1.34506	1.23615e-09	2.84598e-06	3.249	2.18562	0.524813	0.128342	0.842501
Cluster 1	102181771	0.162767	0.0356606	2.22672	0.0818571	0.353234	0.237194	0.162767	0.44989	0.748837	0.953999	0.365702	0.237194	0.702667	0.528772	0.953807	0.237194	0.0356606	2.68911	0.0378911	0.396828	0.365702	0.0356606	3.37078	0.00013599	0.0141395	0.365702	0.162767	1.15877	0.270945	0.876407
Cluster 1	102170387	1.22078	0.788068	0.708918	0.0115071	0.154261	1.50459	1.22078	0.289329	0.484318	0.895352	1.56241	1.50459	0.0292005	0.942712	0.992125	1.50459	0.788068	1.0052	0.0113822	0.241659	1.56241	0.788068	1.02123	9.04215e-05	0.0109566	1.56241	1.22078	0.314983	0.299919	0.88335
Cluster 1	102175362	6.89977	6.48983	0.165978	0.528127	0.780658	8.43193	6.89977	0.278108	0.507283	0.901284	13.0669	8.43193	0.621773	0.145735	0.874916	8.43193	6.48983	0.45282	0.291656	0.751583	13.0669	6.48983	1.06043	5.58932e-05	0.0077653	13.0669	6.89977	0.899997	0.00107009	0.376522
Cluster 1	102173634	1.51998	1.6035	-0.0213574	0.963048	0.987657	2.08296	1.51998	0.448773	0.338517	0.852323	3.46041	2.08296	0.724932	0.0391207	0.770675	2.08296	1.6035	0.432374	0.169896	0.643819	3.46041	1.6035	1.14975	0.00093414	0.0470456	3.46041	1.51998	1.17286	0.0128435	0.671365
Cluster 1	102178145	6.22703	2.98782	1.17492	0.001701	0.0630292	4.77158	6.22703	-0.437064	0.296973	0.839772	6.31708	4.77158	0.382921	0.276978	0.915779	4.77158	2.98782	0.748083	0.0309648	0.369116	6.31708	2.98782	1.11706	0.000102976	0.0119392	6.31708	6.22703	-0.0559669	0.883179	0.988414
Cluster 1	102172428	1.50732	1.17104	0.409506	0.582483	0.813195	5.89578	1.50732	1.9843	1.17477e-05	0.0150824	6.61227	5.89578	0.173356	0.710608	0.969703	5.89578	1.17104	2.39271	0.00105363	0.0736417	6.61227	1.17104	2.56265	0.000666408	0.038494	6.61227	1.50732	2.15517	1.20821e-05	0.0331473
Cluster 1	102178801	119.338	17.3466	2.82113	0.00599508	0.112424	263.99	119.338	1.1275	0.215315	0.809581	698.922	263.99	1.4565	0.127989	0.86526	263.99	17.3466	3.95797	0.000759942	0.0605991	698.922	17.3466	5.40148	4.0541e-07	0.000225296	698.922	119.338	2.58809	2.38029e-05	0.0502865
Cluster 1	102171695	5.99653	0.0077384	8.21006	8.06092e-14	6.84775e-10	2.25436	5.99653	-1.4445	0.41772	0.880097	8.20098	2.25436	1.79581	0.362024	0.930266	2.25436	0.0077384	6.7794	NA	1	8.20098	0.0077384	8.55384	2.30624e-08	3.09727e-05	8.20098	5.99653	0.347229	0.824121	0.981747
Cluster 1	102183135	0.299842	0.043938	3.33665	6.60606e-05	0.0120395	0.174708	0.299842	-0.865868	0.367799	0.861978	0.32538	0.174708	0.8405	0.419383	0.93543	0.174708	0.043938	2.47951	0.00342362	0.138996	0.32538	0.043938	3.315	0.000268042	0.0221527	0.32538	0.299842	-0.0315089	0.975326	0.997934
Cluster 1	102174643	0.121401	0.0421972	1.02178	0.527258	0.780177	0.535889	0.121401	0.509572	0.763144	0.955338	0.388741	0.535889	1.43627	0.168041	0.881761	0.535889	0.0421972	1.5346	0.260989	0.727512	0.388741	0.0421972	2.94163	0.000386851	0.0275862	0.388741	0.121401	1.92595	0.0973398	0.823583
Cluster 1	102185560	15.1803	7.40599	1.1535	0.00131661	0.0551225	14.2448	15.1803	-0.165826	0.756822	0.953999	25.031	14.2448	0.823874	0.169931	0.881761	14.2448	7.40599	0.999459	0.0894549	0.529589	25.031	7.40599	1.80844	8.03563e-05	0.0101174	25.031	15.1803	0.658902	0.106582	0.835596
Cluster 1	102188850	7.36824	12.7562	-0.342502	0.411284	0.705298	29.0716	7.36824	1.5893	4.24989e-05	0.040204	34.3683	29.0716	0.0380734	0.935202	0.992066	29.0716	12.7562	1.25332	0.00357776	0.140667	34.3683	12.7562	1.28107	0.0101746	0.17357	34.3683	7.36824	1.62411	0.000362933	0.217894
Cluster 1	102174388	2.01465	1.50069	0.541526	0.169411	0.484512	0.895022	2.01465	-1.19439	0.00486587	0.386987	2.7622	0.895022	1.60128	9.69135e-06	0.0440011	0.895022	1.50069	-0.646409	0.140401	0.608811	2.7622	1.50069	0.940934	0.00504169	0.122901	2.7622	2.01465	0.402984	0.199843	0.864723
Cluster 1	108636398	2.1885	1.55968	0.607518	0.221884	0.542945	3.30145	2.1885	0.518289	0.388521	0.864372	5.38122	3.30145	0.734903	0.254081	0.904067	3.30145	1.55968	1.13792	0.0546393	0.448893	5.38122	1.55968	1.85776	0.000814199	0.043885	5.38122	2.1885	1.25592	0.0267489	0.736844
Cluster 1	108636404	1.23472	0.179827	2.4266	0.0335051	0.248148	0.243458	1.23472	-1.84882	0.0721625	0.715998	1.26482	0.243458	2.34455	0.000446581	0.2919	0.243458	0.179827	0.579589	0.54128	0.887723	1.26482	0.179827	2.91593	0.00012531	0.0134633	1.26482	1.23472	0.487026	0.589205	0.938569
Cluster 1	102188590	10.0667	14.0657	-0.480845	0.0672293	0.325006	20.2104	10.0667	1.06193	3.33085e-05	0.0352169	12.5541	20.2104	-0.737748	9.21112e-05	0.128679	20.2104	14.0657	0.585798	0.00750939	0.198054	12.5541	14.0657	-0.160945	0.440393	0.802552	12.5541	10.0667	0.320355	0.182461	0.860648
Cluster 1	102177630	1.04588	0.294351	1.85457	0.00391159	0.0937346	1.57687	1.04588	0.709947	0.305949	0.841408	3.20505	1.57687	0.960309	0.233273	0.895897	1.57687	0.294351	2.57607	0.00146922	0.0887106	3.20505	0.294351	3.52032	5.06558e-06	0.00140753	3.20505	1.04588	1.67145	0.0103678	0.627378
Cluster 1	102182791	4.61018	1.73514	1.54964	0.00486237	0.101116	14.2532	4.61018	1.54214	0.0118113	0.518939	29.5945	14.2532	1.15436	0.105356	0.858013	14.2532	1.73514	3.09948	1.40492e-05	0.00441901	29.5945	1.73514	4.23974	1.5735e-10	5.0717e-07	29.5945	4.61018	2.69708	1.3945e-06	0.0110442
Cluster 1	102182980	0.585979	0.606767	-0.180847	0.773058	0.912791	0.130519	0.585979	-1.9554	0.00118489	0.247079	1.45904	0.130519	2.4653	0.000708579	0.350666	0.130519	0.606767	-2.12808	0.000287084	0.0364675	1.45904	0.606767	0.328457	0.666173	0.904842	1.45904	0.585979	0.500928	0.501346	0.926936
Cluster 1	106502757	1.73244	36.0526	-4.23226	NA	1	78.9679	1.73244	5.43746	NA	1	65.2403	78.9679	-0.320387	0.859624	0.98487	78.9679	36.0526	1.21301	NA	1	65.2403	36.0526	0.874743	0.595886	0.880483	65.2403	1.73244	5.11204	2.04395e-06	0.0110442
Cluster 1	102179296	0.870651	0.556604	0.776647	0.124585	0.421337	1.81498	0.870651	0.541668	0.297612	0.839772	2.33834	1.81498	-0.250841	0.55799	0.957569	1.81498	0.556604	1.3197	5.17036e-05	0.0127273	2.33834	0.556604	1.05789	0.00791947	0.154122	2.33834	0.870651	0.285307	0.610742	0.946022
Cluster 1	102170160	2.4353	1.50331	1.07568	0.00461081	0.0987865	2.73187	2.4353	0.0894556	0.85272	0.973817	3.57742	2.73187	0.168932	0.721743	0.969703	2.73187	1.50331	1.17596	0.00488863	0.161858	3.57742	1.50331	1.33169	0.000264203	0.0219479	3.57742	2.4353	0.257551	0.56151	0.937143
Cluster 1	100861290	5.99605	2.97171	1.08515	0.187726	0.505185	0.119947	5.99605	-5.65909	1.37138e-07	0.00027388	7.07157	0.119947	5.77981	0.0291876	0.737372	0.119947	2.97171	-4.56773	0.000121084	0.0223545	7.07157	2.97171	1.18661	0.498362	0.830742	7.07157	5.99605	0.101947	0.953059	0.997342
Cluster 1	102189776	2.37111	1.45795	0.791115	0.0383584	0.262445	2.84356	2.37111	0.10685	0.822234	0.968469	3.31055	2.84356	0.168694	0.693345	0.969703	2.84356	1.45795	0.90586	0.0235293	0.32812	3.31055	1.45795	1.064	0.000332426	0.0250905	3.31055	2.37111	0.273882	0.505396	0.92845
Cluster 1	102177740	0.832821	1.49426	-2.02924	2.85417e-07	0.000303077	1.46485	0.832821	1.73702	0.0031775	0.356952	1.74761	1.46485	0.213464	0.753907	0.973838	1.46485	1.49426	-0.290445	0.564432	0.891389	1.74761	1.49426	-0.0853749	0.881394	0.972981	1.74761	0.832821	1.94381	0.00217294	0.449422
Cluster 1	102177910	0.0332784	0.0077578	2.07151	NA	1	0.0445622	0.0332784	0.521218	0.858279	0.975837	0.369643	0.0445622	3.05215	0.0497823	0.802613	0.0445622	0.0077578	2.58762	0.281683	0.742109	0.369643	0.0077578	5.62852	7.1184e-05	0.00950291	0.369643	0.0332784	3.56628	0.0424853	0.788783
Cluster 1	102182062	0.654139	0.336403	0.994175	0.282636	0.604216	0.381545	0.654139	-0.781007	0.640212	0.934365	1.47551	0.381545	1.93461	0.125984	0.86526	0.381545	0.336403	0.22299	0.875906	0.976531	1.47551	0.336403	2.13519	2.36171e-06	0.000827419	1.47551	0.654139	1.14895	0.151499	0.848941
Cluster 1	102189146	0.318216	0.110195	1.61477	0.085668	0.361077	0.153121	0.318216	-1.07551	0.371499	0.861978	0.503359	0.153121	1.65466	0.0490432	0.799078	0.153121	0.110195	0.546426	0.498361	0.870402	0.503359	0.110195	2.1971	8.13827e-05	0.0101672	0.503359	0.318216	0.577484	0.541764	0.93467
Cluster 1	102173115	8.64206	5.14809	0.841302	8.32874e-05	0.0135653	8.80613	8.64206	0.174737	0.634247	0.932641	11.2679	8.80613	0.262849	0.498723	0.950464	8.80613	5.14809	1.02536	0.00326234	0.136497	11.2679	5.14809	1.27545	5.51776e-07	0.000286852	11.2679	8.64206	0.435207	0.135256	0.843949
Cluster 1	102182434	0.777315	0.377677	1.14688	0.0358484	0.255768	1.12077	0.777315	0.457217	0.551362	0.916372	1.06353	1.12077	-0.069876	0.921778	0.991596	1.12077	0.377677	1.61479	0.020314	0.306053	1.06353	0.377677	1.53236	0.000249899	0.0210673	1.06353	0.777315	0.386648	0.505762	0.928548
Cluster 1	102188889	1.16679	0.305404	0.991106	0.126872	0.424858	0.650215	1.16679	-0.361599	0.586725	0.921915	1.48254	0.650215	1.71301	0.00516896	0.50026	0.650215	0.305404	0.639936	0.324014	0.775889	1.48254	0.305404	2.34032	0.000126658	0.013518	1.48254	1.16679	1.35276	0.0256704	0.733873
Cluster 1	102174834	1.44029	5.18278	-1.81521	NA	1	5.92279	1.44029	2.39863	4.80506e-06	0.00719718	6.40732	5.92279	0.219267	NA	1	5.92279	5.18278	0.588034	0.435326	0.837847	6.40732	5.18278	0.79182	NA	1	6.40732	1.44029	2.6212	NA	1
Cluster 1	102176912	6.38644	6.08785	0.183565	0.518422	0.77501	7.05305	6.38644	0.127299	0.796596	0.963356	12.2231	7.05305	0.760525	0.126804	0.86526	7.05305	6.08785	0.321076	0.509092	0.875473	12.2231	6.08785	1.06777	0.000250988	0.0210673	12.2231	6.38644	0.88652	0.00685591	0.579804
Cluster 1	102176826	1.62013	1.14337	0.609249	0.0977882	0.383657	1.98778	1.62013	0.251489	0.581382	0.920116	2.31773	1.98778	0.163441	0.689848	0.969703	1.98778	1.14337	0.868174	0.0137447	0.264688	2.31773	1.14337	1.022	0.000566911	0.0358859	2.31773	1.62013	0.412197	0.32441	0.886542
Cluster 1	102170828	27.7856	12.7578	1.04869	0.000169898	0.0181819	22.0799	27.7856	-0.169613	0.642855	0.93468	29.4207	22.0799	0.332031	0.398084	0.935216	22.0799	12.7578	0.88643	0.0103494	0.232181	29.4207	12.7578	1.20784	0.000118513	0.0130819	29.4207	27.7856	0.161394	0.633997	0.95287
Cluster 1	102188452	2.48491	1.0818	1.26319	0.0415528	0.270555	2.87746	2.48491	0.207153	0.677246	0.938315	4.53375	2.87746	0.673288	0.206506	0.890822	2.87746	1.0818	1.46917	0.00492699	0.161867	4.53375	1.0818	2.1341	0.000919824	0.0464699	4.53375	2.48491	0.873938	0.153208	0.849432
Cluster 1	100860849	8.16295	5.28573	0.732641	0.0306195	0.237437	8.58428	8.16295	0.0140052	0.975206	0.99759	13.6293	8.58428	0.648572	0.128378	0.86526	8.58428	5.28573	0.758404	0.0431798	0.415604	13.6293	5.28573	1.39295	1.79582e-06	0.000723537	13.6293	8.16295	0.663044	0.093849	0.820546
Cluster 1	102180664	1.90424	0.944754	1.13472	0.116115	0.410842	2.39808	1.90424	0.228479	0.756215	0.953999	3.72216	2.39808	0.814769	0.215932	0.892869	2.39808	0.944754	1.37445	0.0647527	0.47284	3.72216	0.944754	2.17545	0.000590865	0.0364169	3.72216	1.90424	1.0451	0.0971613	0.823583
Cluster 1	102188267	1.70788	1.09364	0.748735	0.0358443	0.255768	1.78877	1.70788	-0.000213042	0.999726	0.999837	2.74546	1.78877	0.619073	0.295718	0.917451	1.78877	1.09364	0.761307	0.182053	0.65791	2.74546	1.09364	1.36448	1.33028e-05	0.00289714	2.74546	1.70788	0.620115	0.1371	0.843949
Cluster 1	102185619	1.47479	1.36746	0.19425	0.64288	0.846596	2.20355	1.47479	0.57285	0.273252	0.834833	4.04733	2.20355	0.861117	0.0804153	0.825321	2.20355	1.36746	0.775604	0.145301	0.614958	4.04733	1.36746	1.62258	2.06747e-05	0.00391992	4.04733	1.47479	1.43098	0.000112872	0.121978
Cluster 1	108634042	0.454668	0.258595	0.929143	0.71022	0.884845	0	0.454668	-22.5471	9.48713e-14	8.52608e-10	0.526131	0	8.46402	0.00517432	0.50026	0	0.258595	-7.61016	0.000123621	0.0225775	0.526131	0.258595	0.836338	0.697162	0.916801	0.526131	0.454668	-0.0923901	0.974476	0.997934
Cluster 1	100861074	2.82936	4.1289	-0.497335	0.354915	0.662638	2.06207	2.82936	-0.428999	0.371903	0.861978	5.54754	2.06207	1.38875	1.61881e-05	0.0489988	2.06207	4.1289	-0.921489	0.0469185	0.42684	5.54754	4.1289	0.460128	0.301524	0.712934	5.54754	2.82936	0.95973	0.0292897	0.736844
Cluster 1	102181099	1.1327	0.438952	1.06358	0.00423699	0.0954727	0.582758	1.1327	-0.573945	0.200877	0.806615	1.4196	0.582758	0.612925	0.141924	0.869959	0.582758	0.438952	0.497644	0.196027	0.669419	1.4196	0.438952	1.09584	0.000730549	0.0405984	1.4196	1.1327	0.0342874	0.932507	0.994379
Cluster 1	102189832	1.78472	0.370851	1.01087	0.00510217	0.103567	1.00907	1.78472	0.263467	0.539694	0.913186	2.26777	1.00907	0.31	0.468151	0.944673	1.00907	0.370851	1.27949	0.000411256	0.0450657	2.26777	0.370851	1.5787	1.66569e-05	0.0033141	2.26777	1.78472	0.568381	0.179998	0.859366
Cluster 1	102187665	3.49949	3.19054	0.21256	0.44057	0.726163	4.52376	3.49949	0.354081	0.256923	0.827884	6.67564	4.52376	0.527493	0.0407049	0.771157	4.52376	3.19054	0.571782	0.0421001	0.410077	6.67564	3.19054	1.09026	8.45028e-07	0.000389099	6.67564	3.49949	0.878752	0.000302609	0.204387
Cluster 1	108634526	1.56032	0.716855	1.62598	0.0012489	0.0534391	1.07199	1.56032	-0.683532	0.217498	0.809581	2.22698	1.07199	1.13013	0.0542698	0.814881	1.07199	0.716855	0.953135	0.0258205	0.339734	2.22698	0.716855	2.06827	0.000161642	0.0156929	2.22698	1.56032	0.445888	0.474878	0.924255
Cluster 1	108634838	2.46159	2.79753	0.39488	0.198997	0.518227	4.45138	2.46159	0.857309	0.0291307	0.643238	3.06632	4.45138	-0.589369	0.0911195	0.84172	4.45138	2.79753	1.25615	2.68751e-05	0.00773683	3.06632	2.79753	0.657409	0.00643601	0.1396	3.06632	2.46159	0.267055	0.457274	0.918832
Cluster 1	102187200	7.99652	7.60317	0.135652	0.817093	0.929079	0.906865	7.99652	-3.09755	1.28876e-10	4.63282e-07	14.1402	0.906865	3.83081	1.19809e-07	0.00108793	0.906865	7.60317	-2.96044	2.03951e-08	2.88676e-05	14.1402	7.60317	0.859287	0.287155	0.700768	14.1402	7.99652	0.722462	0.329163	0.889157
Cluster 1	108635363	0.074611	0.0431258	0.85683	0.209835	0.529467	0.0742642	0.074611	-0.00380373	NA	1	0.170561	0.0742642	1.15419	NA	1	0.0742642	0.0431258	0.848112	NA	1	0.170561	0.0431258	1.99107	9.34318e-05	0.0111756	0.170561	0.074611	1.1424	0.0456998	0.788783
Cluster 1	102176528	0.0566538	0.0400148	1.2376	0.44124	0.726387	0.734792	0.0566538	1.98823	0.1268	0.768356	0.489809	0.734792	-0.378606	0.615689	0.966907	0.734792	0.0400148	3.24577	0.000463272	0.0480123	0.489809	0.0400148	2.85943	4.31203e-05	0.00646544	0.489809	0.0566538	1.6089	0.186525	0.860648
Cluster 1	102191440	0.109337	0.0329538	1.6923	0.269801	0.59216	0.112238	0.109337	0.0796412	0.957382	0.994367	0.409358	0.112238	1.88694	0.0598059	0.814881	0.112238	0.0329538	1.76587	0.150173	0.619166	0.409358	0.0329538	3.64601	0.00031984	0.0243395	0.409358	0.109337	1.96326	0.0992982	0.827803
Cluster 1	108635399	0.0039826	0.002122	0.959299	0.760061	1	0.0599574	0.0039826	3.87761	0.185809	0.803397	0.124352	0.0599574	1.10337	0.460551	0.944258	0.0599574	0.002122	4.84066	0.0672624	0.480954	0.124352	0.002122	5.9286	1.56226e-05	0.00322105	0.124352	0.0039826	4.95468	0.00148746	0.414247
Cluster 1	102183015	0.721198	0.271996	0.95524	0.11218	0.4038	1.03344	0.721198	0.197187	0.779791	0.958789	1.80998	1.03344	0.733627	0.266406	0.908817	1.03344	0.271996	1.16329	0.050887	0.435097	1.80998	0.271996	1.88461	0.000770492	0.0418365	1.80998	0.721198	0.932276	0.156662	0.852555
Cluster 1	102189001	10.0318	3.21932	1.37886	0.00619926	0.114734	7.22303	10.0318	-0.0589275	0.920356	0.986687	12.4295	7.22303	0.591783	0.328221	0.92469	7.22303	3.21932	1.32619	0.0148945	0.272025	12.4295	3.21932	1.90545	0.000273867	0.0223224	12.4295	10.0318	0.52887	0.354535	0.895519
Cluster 1	100860876	2.80259	0.603512	1.4721	0.0371656	0.25964	0.935353	2.80259	-0.443253	0.513948	0.902909	3.39896	0.935353	1.10426	0.0660526	0.814881	0.935353	0.603512	1.04148	0.204658	0.6784	3.39896	0.603512	2.13467	0.000770999	0.0418365	3.39896	2.80259	0.66151	0.133076	0.842752
Cluster 1	102185412	0.494557	0.145737	1.59061	0.0110701	0.151555	0.223861	0.494557	-0.333265	0.714157	0.946873	0.79641	0.223861	0.497898	0.52478	0.953807	0.223861	0.145737	1.26575	0.100727	0.549937	0.79641	0.145737	1.75114	3.94198e-05	0.0060755	0.79641	0.494557	0.165638	0.796642	0.978234
Cluster 1	102191493	3.56661	1.91952	0.871801	0.0446441	0.277798	2.94508	3.56661	-0.0658593	0.909685	0.985455	5.5077	2.94508	0.471532	0.375487	0.931095	2.94508	1.91952	0.813577	0.105273	0.556006	5.5077	1.91952	1.27137	0.000531411	0.0341204	5.5077	3.56661	0.401863	0.396034	0.90436
Cluster 1	102182978	0.870498	0.0349064	2.24526	0.0358582	0.255768	0.0814202	0.870498	-0.969064	0.459331	0.888715	0.902912	0.0814202	1.82106	0.0726371	0.815509	0.0814202	0.0349064	1.28933	0.170308	0.643819	0.902912	0.0349064	3.09522	0.000158089	0.0156304	0.902912	0.870498	0.856855	0.437715	0.911738
Cluster 1	102171159	7.61107	2.39089	1.19927	0.00240034	0.0741448	6.82615	7.61107	0.430203	0.308548	0.841469	8.28981	6.82615	-0.313091	0.427438	0.938658	6.82615	2.39089	1.63829	0.000396132	0.0442652	8.28981	2.39089	1.31693	0.000235949	0.0202873	8.28981	7.61107	0.117131	0.70555	0.963179
Cluster 1	108637304	7.32334	4.41635	1.03719	0.000892541	0.0448647	6.95569	7.32334	-0.159533	0.682362	0.939451	8.94712	6.95569	0.178173	0.653785	0.969703	6.95569	4.41635	0.884706	0.0432438	0.415674	8.94712	4.41635	1.05069	0.000954225	0.0477587	8.94712	7.32334	0.0143861	0.955633	0.997342
Cluster 1	102169774	4.38711	2.21772	0.617745	0.00876674	0.135529	4.1399	4.38711	-0.0227328	0.951833	0.993741	4.95429	4.1399	0.427143	0.30014	0.917451	4.1399	2.21772	0.60312	0.0928476	0.53376	4.95429	2.21772	1.01684	0.000700525	0.0396129	4.95429	4.38711	0.402761	0.218486	0.868389
Cluster 1	102181883	7.67967	4.33822	1.23714	0.00063217	0.0378628	5.89036	7.67967	-0.271904	0.591119	0.923732	7.73409	5.89036	0.102497	0.853327	0.98484	5.89036	4.33822	0.975752	0.0699319	0.487793	7.73409	4.33822	1.06414	0.0130976	0.193475	7.73409	7.67967	-0.171026	0.674613	0.958844
Cluster 1	102168375	9.65274	5.79537	0.863165	0.0140078	0.167601	11.7477	9.65274	0.0916106	0.828502	0.969666	11.5893	11.7477	0.0701306	0.860317	0.98487	11.7477	5.79537	0.963447	0.0192249	0.301231	11.5893	5.79537	1.02204	0.00101393	0.0498185	11.5893	9.65274	0.16023	0.639655	0.953426
Cluster 1	102186634	15.7445	7.30707	1.28778	5.45693e-07	0.000463566	17.5734	15.7445	0.0753898	0.828106	0.969666	18.5578	17.5734	0.0448393	0.907035	0.991223	17.5734	7.30707	1.37104	0.000162002	0.0264578	18.5578	7.30707	1.40344	5.22751e-06	0.00142791	18.5578	15.7445	0.118023	0.690375	0.961403
Cluster 1	102191379	1.04008	0.330809	1.7355	0.000199664	0.0199546	0.875673	1.04008	-0.296023	0.549894	0.915771	1.25518	0.875673	0.00283669	0.995161	0.999286	0.875673	0.330809	1.44858	0.00110409	0.0755161	1.25518	0.330809	1.44035	0.000950853	0.0477381	1.25518	1.04008	-0.295703	0.543856	0.93467
Cluster 1	102178315	8.17116	5.91101	0.563616	0.0944217	0.37755	9.41214	8.17116	0.15113	0.738552	0.95357	12.2502	9.41214	0.356972	0.408704	0.935216	9.41214	5.91101	0.725855	0.095799	0.540553	12.2502	5.91101	1.06918	0.000242403	0.0205609	12.2502	8.17116	0.507577	0.136692	0.843949
Cluster 1	108633905	0.54226	0.448806	0.825181	0.107387	0.396584	0.470644	0.54226	-0.328062	0.505242	0.901284	1.55072	0.470644	0.848334	0.00549341	0.505833	0.470644	0.448806	0.502488	0.183245	0.658559	1.55072	0.448806	1.3413	0.000206644	0.018835	1.55072	0.54226	0.517381	0.263988	0.876407
Cluster 1	102172979	8.01496	2.69004	1.48868	9.37558e-05	0.0139729	7.9347	8.01496	0.0846692	0.848571	0.973599	12.9362	7.9347	0.743527	0.127654	0.86526	7.9347	2.69004	1.5811	0.00341787	0.138996	12.9362	2.69004	2.31033	1.1182e-07	0.000100116	12.9362	8.01496	0.826086	0.00925264	0.626316
Cluster 1	102171048	3.96089	1.98476	0.876703	0.0153252	0.173931	3.66652	3.96089	-0.049542	0.90558	0.98513	4.91855	3.66652	0.393745	0.337281	0.924701	3.66652	1.98476	0.833777	0.0504648	0.435055	4.91855	1.98476	1.21406	0.000631799	0.0373714	4.91855	3.96089	0.340645	0.325221	0.886542
Cluster 1	102179643	2.74037	2.78874	0.0920673	0.922132	0.972322	0.347719	2.74037	-3.29184	4.51705e-06	0.00719718	4.64573	0.347719	3.73174	0.00265682	0.480024	0.347719	2.78874	-3.1918	0.000112919	0.0215497	4.64573	2.78874	0.521387	0.687194	0.913903	4.64573	2.74037	0.429095	0.728296	0.966576
Cluster 1	102191503	4.40644	2.09034	1.17348	0.00651075	0.117804	4.47834	4.40644	0.0954236	0.876044	0.97985	5.46997	4.47834	0.378708	0.509545	0.951943	4.47834	2.09034	1.2778	0.0216131	0.313998	5.46997	2.09034	1.64238	7.84634e-07	0.000383186	5.46997	4.40644	0.467686	0.318599	0.886542
Cluster 2	102183182	6.13623	3.66545	1.00367	0.00103025	0.0482201	4.96807	6.13623	-0.383847	0.260058	0.829004	4.79543	4.96807	0.0321209	0.904078	0.991223	4.96807	3.66545	0.625302	0.0304363	0.367011	4.79543	3.66545	0.648017	0.00165832	0.0681527	4.79543	6.13623	-0.356564	0.213564	0.868389
Cluster 2	102178770	37.3186	7.68591	2.2199	5.21387e-05	0.0105457	31.6982	37.3186	-0.103992	0.876962	0.97985	10.5473	31.6982	-1.75124	0.00804945	0.546655	31.6982	7.68591	2.11559	0.00331931	0.137845	10.5473	7.68591	0.362168	0.481489	0.824289	10.5473	37.3186	-1.86	0.000120915	0.122502
Cluster 2	102175334	24.785	8.51649	1.45919	0.000116466	0.0155808	19.5978	24.785	-0.334032	0.44891	0.885607	13.6586	19.5978	-0.494551	0.199078	0.885957	19.5978	8.51649	1.12954	0.00767782	0.200575	13.6586	8.51649	0.626991	0.030749	0.288999	13.6586	24.785	-0.834019	0.0141253	0.671567
Cluster 2	102187539	14.3758	5.76546	1.52315	0.000185879	0.0190246	12.0189	14.3758	-0.0799628	0.883863	0.981792	7.91377	12.0189	-0.984298	0.0506352	0.805984	12.0189	5.76546	1.44569	0.00424308	0.149663	7.91377	5.76546	0.454943	0.119371	0.520952	7.91377	14.3758	-1.06835	0.00938558	0.626316
Cluster 2	102183018	6.7787	3.48232	1.03022	9.76331e-12	5.52929e-08	6.82763	6.7787	-0.00261189	0.991993	0.998897	5.78315	6.82763	-0.248735	0.408261	0.935216	6.82763	3.48232	1.0332	3.96151e-05	0.0100083	5.78315	3.48232	0.774227	0.000594506	0.0364169	5.78315	6.7787	-0.253574	0.282485	0.879235
Cluster 2	102172848	3.5034	3.54796	0.0486623	0.925803	0.973869	10.9382	3.5034	1.66342	0.100812	0.755158	1.37317	10.9382	-3.04804	0.000129432	0.161226	10.9382	3.54796	1.69998	0.0440736	0.41681	1.37317	3.54796	-1.34758	0.000831577	0.0443835	1.37317	3.5034	-1.39485	0.0034279	0.509953
Cluster 2	108633334	0.792378	0.171196	3.08264	0.00558077	0.107521	0.914695	0.792378	0.534331	0.770951	0.956652	0.863887	0.914695	-0.728989	0.645424	0.969703	0.914695	0.171196	3.639	NA	1	0.863887	0.171196	2.88639	0.000347932	0.0256886	0.863887	0.792378	-0.194564	0.864797	0.986722
Cluster 2	102178605	2.5876	1.97948	0.451537	0.109586	0.399976	4.78962	2.5876	0.894234	0.0195405	0.578538	1.99029	4.78962	-1.33749	0.00946717	0.56607	4.78962	1.97948	1.34632	7.44016e-05	0.0168575	1.99029	1.97948	-0.000189976	0.999675	0.999799	1.99029	2.5876	-0.451562	0.357805	0.895901
Cluster 2	102176310	1.46697	0.353302	1.64293	0.000640852	0.0380927	1.15796	1.46697	-0.840035	0.19291	0.806615	0.665519	1.15796	0.446886	0.507789	0.951903	1.15796	0.353302	0.814516	0.153789	0.624752	0.665519	0.353302	1.24635	0.0176476	0.225097	0.665519	1.46697	-0.392119	0.518625	0.930203
Cluster 2	106502162	2.56805	0.752924	1.8881	5.05548e-05	0.0105457	2.61457	2.56805	-0.284362	0.625758	0.931768	2.41995	2.61457	-0.0858716	0.863269	0.98487	2.61457	0.752924	1.61324	0.00170094	0.096948	2.41995	0.752924	1.51737	2.96252e-07	0.00017683	2.41995	2.56805	-0.373465	0.409013	0.908109
Cluster 2	102190672	0.0344734	0.0509772	-0.505294	0.728359	0.892716	2.36799	0.0344734	5.94564	0.0080109	0.451521	0.0557616	2.36799	-5.72038	0.00388812	0.50026	2.36799	0.0509772	5.4163	0.000281946	0.0364675	0.0557616	0.0509772	-0.306765	0.795755	1	0.0557616	0.0344734	0.217296	0.922778	1
Cluster 2	102172135	2.34497	2.41011	0.0412791	0.90573	0.96509	4.25808	2.34497	0.843974	0.00549586	0.402713	1.70072	4.25808	-1.37731	1.31839e-05	0.0478867	4.25808	2.41011	0.889287	0.0230241	0.325833	1.70072	2.41011	-0.497424	0.170792	0.591679	1.70072	2.34497	-0.536999	0.0418465	0.787842
Cluster 2	108636250	7.41394	2.99629	1.41662	0.000959274	0.0472408	6.59392	7.41394	-0.198567	0.677314	0.938315	3.74734	6.59392	-1.04854	0.210753	0.891623	6.59392	2.99629	1.22386	0.00547838	0.171363	3.74734	2.99629	0.16773	0.842449	0.961661	3.74734	7.41394	-1.25346	0.223598	0.868389
Cluster 2	102178541	2.87885	0.0554802	5.66998	2.81211e-06	0.00164751	2.0009	2.87885	-0.938903	0.437114	0.884997	0.996047	2.0009	-0.801128	NA	1	2.0009	0.0554802	4.74375	NA	1	0.996047	0.0554802	3.906	8.86573e-06	0.0021301	0.996047	2.87885	-1.7518	0.0663233	0.797339
Cluster 2	102181676	7.07375	2.68528	1.24381	0.00016563	0.0181203	5.34779	7.07375	-0.296631	0.470251	0.892488	5.30475	5.34779	-0.231487	0.479258	0.945042	5.34779	2.68528	0.955252	0.00377296	0.144111	5.30475	2.68528	0.711254	4.91421e-05	0.00698802	5.30475	7.07375	-0.532561	0.107417	0.835596
Cluster 2	108636389	1.62589	0.638675	1.43522	0.000714573	0.0398753	1.25438	1.62589	-0.338797	0.473312	0.892745	0.916139	1.25438	-0.357251	0.464908	0.944429	1.25438	0.638675	1.1046	0.00219251	0.109691	0.916139	0.638675	0.737282	0.0966867	0.478372	0.916139	1.62589	-0.696786	0.186197	0.860648
Cluster 2	102186852	3.39574	0.793736	1.93782	0.000604935	0.0367066	3.32002	3.39574	-0.670132	0.286285	0.836942	1.71372	3.32002	-0.413832	0.500382	0.950464	3.32002	0.793736	1.27079	0.00269041	0.121211	1.71372	0.793736	0.845986	0.117246	0.518962	1.71372	3.39574	-1.09608	0.11288	0.835791
Cluster 2	102184896	7.27928	2.04378	1.21456	0.000847051	0.0434786	5.08675	7.27928	-0.0817386	0.85329	0.973948	5.10055	5.08675	0.186882	0.656893	0.969703	5.08675	2.04378	1.14044	0.00724638	0.193826	5.10055	2.04378	1.31495	7.13485e-05	0.00950291	5.10055	7.27928	0.101809	0.780939	0.97706
Cluster 2	102182593	1.55734	0.647001	1.33857	0.000792288	0.0425384	1.54433	1.55734	-0.0448935	0.920221	0.986687	1.02594	1.54433	-0.614323	0.187358	0.883069	1.54433	0.647001	1.30101	0.00944922	0.222647	1.02594	0.647001	0.674976	0.10731	0.499998	1.02594	1.55734	-0.6607	0.0589276	0.794855
Cluster 2	102179476	4.45296	1.27306	1.86107	9.49791e-05	0.0140321	2.95378	4.45296	-0.736232	0.127075	0.768356	2.64764	2.95378	-0.0796091	0.82631	0.98211	2.95378	1.27306	1.12999	0.000287703	0.0364675	2.64764	1.27306	1.03935	0.00294573	0.0936794	2.64764	4.45296	-0.819327	0.100014	0.828375
Cluster 2	102191331	12.6705	7.49607	0.821058	0.00449993	0.0977345	16.0329	12.6705	0.331958	0.341745	0.853709	7.43347	16.0329	-1.13319	0.0225216	0.697978	16.0329	7.49607	1.15451	0.000331639	0.0396947	7.43347	7.49607	0.0141606	0.975847	0.994311	7.43347	12.6705	-0.801782	0.0862487	0.818023
Cluster 2	102178828	5.42503	2.74676	1.03884	0.0164208	0.179632	6.67528	5.42503	0.0783727	0.857503	0.97543	4.71743	6.67528	-0.300626	0.391045	0.934652	6.67528	2.74676	1.124	0.000284786	0.0364675	4.71743	2.74676	0.810389	0.0183011	0.229721	4.71743	5.42503	-0.226728	0.618101	0.948142
Cluster 2	102181301	33.8984	10.3528	2.89773	4.63814e-07	0.000414747	36.9823	33.8984	0.0584991	0.956278	0.994367	22.9468	36.9823	-0.767513	0.522733	0.953807	36.9823	10.3528	2.96792	0.000110652	0.0213571	22.9468	10.3528	2.18157	NA	1	22.9468	33.8984	-0.706936	0.495901	0.925197
Cluster 2	102173190	55.9569	18.9442	1.4358	9.98782e-07	0.000759969	42.3834	55.9569	-0.378331	0.382244	0.862691	33.6659	42.3834	-0.173196	0.674788	0.969703	42.3834	18.9442	1.06415	0.0112644	0.240594	33.6659	18.9442	0.880193	0.000114224	0.0126954	33.6659	55.9569	-0.556041	0.0577972	0.794855
Cluster 2	102180599	1.58217	1.62432	0.0217304	0.952156	0.983407	3.24792	1.58217	1.05543	0.00666232	0.427673	1.43678	3.24792	-1.23217	0.00217512	0.445	3.24792	1.62432	1.07762	0.000421753	0.0456272	1.43678	1.62432	-0.162763	0.664484	0.903985	1.43678	1.58217	-0.181158	0.676521	0.959026
Cluster 2	102183796	43.1275	13.9135	1.75597	8.66157e-06	0.0039773	40.7516	43.1275	-0.0807967	0.885627	0.981935	43.2879	40.7516	0.0675162	0.907962	0.991223	40.7516	13.9135	1.68605	0.00072945	0.0597723	43.2879	13.9135	1.74019	2.61186e-05	0.00468493	43.2879	43.1275	-0.0169037	0.973293	0.997934
Cluster 2	102186127	4.17705	2.67562	0.961205	0.00225289	0.0712219	4.96826	4.17705	0.170017	0.637358	0.933649	4.48849	4.96826	-0.403378	0.22564	0.894498	4.96826	2.67562	1.1362	2.90921e-06	0.001267	4.48849	2.67562	0.72118	0.00767199	0.151894	4.48849	4.17705	-0.238912	0.522118	0.930203
Cluster 2	102189874	1.51654	0.192347	1.78237	0.000824643	0.0431098	1.23532	1.51654	-0.52324	0.338868	0.852323	0.899622	1.23532	-0.198627	0.643211	0.969703	1.23532	0.192347	1.26706	0.00424178	0.149663	0.899622	0.192347	1.05956	0.00840408	0.157999	0.899622	1.51654	-0.727661	0.161754	0.855017
Cluster 2	102170529	23.0567	13.2886	1.25747	0.000632904	0.0378628	23.1862	23.0567	-0.129868	0.786643	0.960768	14.1261	23.1862	-0.815779	0.0812998	0.828091	23.1862	13.2886	1.13051	0.0157504	0.2778	14.1261	13.2886	0.308496	0.350812	0.748881	14.1261	23.0567	-0.950894	0.0108245	0.633514
Cluster 2	102170332	13.9538	4.43384	1.11798	0.000471973	0.0320753	10.8582	13.9538	-0.137868	0.711431	0.946578	9.09998	10.8582	-0.304332	0.31668	0.919229	10.8582	4.43384	0.987101	0.000317277	0.0388073	9.09998	4.43384	0.671342	0.00205977	0.0770192	9.09998	13.9538	-0.445915	0.194272	0.860946
Cluster 2	102179495	6.17725	3.3855	1.16024	0.000157028	0.0179054	8.79027	6.17725	0.502487	0.398599	0.87037	3.48408	8.79027	-1.40864	0.0215573	0.691115	8.79027	3.3855	1.66364	0.00628238	0.179572	3.48408	3.3855	0.252727	0.39516	0.775843	3.48408	6.17725	-0.908205	0.008906	0.626316
Cluster 2	102186885	7.60539	2.88216	1.61168	0.000417862	0.0303396	6.02848	7.60539	-0.749967	0.135626	0.775369	5.85053	6.02848	-0.0482379	0.891977	0.990421	6.02848	2.88216	0.865048	0.0103231	0.232181	5.85053	2.88216	0.808628	0.000806329	0.0436067	5.85053	7.60539	-0.805521	0.0815786	0.81629
Cluster 2	102181225	11.6837	5.6577	1.19564	0.000882545	0.0448008	10.009	11.6837	-0.147673	0.750457	0.953999	10.2898	10.009	-0.109014	0.817038	0.980916	10.009	5.6577	1.05611	0.0307671	0.368754	10.2898	5.6577	0.933957	0.00951354	0.168684	10.2898	11.6837	-0.259379	0.457303	0.918832
Cluster 2	102191353	24.8397	3.04076	2.60313	3.05771e-07	0.000305591	17.6853	24.8397	-0.471537	0.49802	0.900998	12.2255	17.6853	-0.541427	0.449359	0.944258	17.6853	3.04076	2.14078	0.00248465	0.116684	12.2255	3.04076	1.58578	0.00221772	0.079974	12.2255	24.8397	-1.01469	0.0619128	0.794855
Cluster 2	102186981	2.95174	1.31866	1.24311	0.000998687	0.048011	2.76163	2.95174	-0.266909	0.509021	0.902015	1.98772	2.76163	-0.23217	0.519737	0.953807	2.76163	1.31866	0.981243	0.000213387	0.0307151	1.98772	1.31866	0.74079	0.0234045	0.254718	1.98772	2.95174	-0.505395	0.242425	0.873061
Cluster 2	102179689	6.42326	2.44861	1.50979	0.00060443	0.0367066	5.95213	6.42326	-0.3569	0.486877	0.895352	5.0045	5.95213	-0.216287	0.607591	0.966907	5.95213	2.44861	1.1614	0.00401115	0.145714	5.0045	2.44861	0.934932	0.00148406	0.0637791	5.0045	6.42326	-0.577541	0.203824	0.864723
Cluster 2	102173215	0.785492	0.316821	1.42091	0.0119965	0.157442	0.742187	0.785492	-0.124517	0.839275	0.972032	0.681477	0.742187	-0.163878	0.701913	0.969703	0.742187	0.316821	1.30348	0.0014739	0.0887106	0.681477	0.316821	1.13034	0.000210727	0.0189725	0.681477	0.785492	-0.29556	0.605474	0.944513
Cluster 2	102175231	2.70848	0.501545	1.35252	0.000883359	0.0448008	1.78645	2.70848	-0.251324	0.569638	0.91878	0.971037	1.78645	-0.449712	0.211074	0.891623	1.78645	0.501545	1.1024	6.14892e-05	0.0145055	0.971037	0.501545	0.646856	0.0344106	0.304815	0.971037	2.70848	-0.710488	0.120869	0.835791
Cluster 2	102173873	5.91434	2.38049	1.52436	7.02669e-05	0.0123076	5.05225	5.91434	-0.103381	0.785232	0.960392	4.25798	5.05225	-0.432828	0.25563	0.905546	5.05225	2.38049	1.42971	0.000280973	0.0364675	4.25798	2.38049	0.985488	0.0112788	0.182646	4.25798	5.91434	-0.539652	0.150428	0.84737
Cluster 2	102169718	3.01601	1.18204	1.41313	1.86806e-05	0.00598835	3.13513	3.01601	0.128741	0.790206	0.961536	2.97069	3.13513	-0.118421	0.800865	0.977253	3.13513	1.18204	1.55368	0.000611346	0.0532158	2.97069	1.18204	1.41843	6.431e-07	0.000323881	2.97069	3.01601	0.00797802	0.982604	0.998334
Cluster 2	102179126	3.31085	1.11415	1.73251	0.000294051	0.0253601	2.65121	3.31085	-0.367829	0.533899	0.911209	2.23896	2.65121	-0.299506	0.601396	0.966907	2.65121	1.11415	1.37167	0.00392935	0.144459	2.23896	1.11415	1.06573	0.014612	0.205135	2.23896	3.31085	-0.670209	0.238638	0.873061
Cluster 2	102188030	4.28185	1.54552	2.01223	0.000650488	0.0381503	2.86136	4.28185	-1.04039	0.189192	0.805164	4.10296	2.86136	0.689476	0.403052	0.935216	2.86136	1.54552	0.983877	0.168312	0.641702	4.10296	1.54552	1.65864	0.00743672	0.150328	4.10296	4.28185	-0.357604	0.624132	0.949441
Cluster 2	102189338	4.2115	0.149368	4.84964	1.08225e-05	0.00471473	4.53372	4.2115	0.0595489	0.966592	0.995982	1.99137	4.53372	-1.16816	0.3118	0.917451	4.53372	0.149368	4.91752	7.32469e-08	6.91166e-05	1.99137	0.149368	3.74159	NA	1	1.99137	4.2115	-1.11863	0.473549	0.924199
Cluster 2	102190726	18.9036	8.29804	1.14547	0.000513349	0.0334169	13.9322	18.9036	-0.471874	0.237614	0.818433	10.6316	13.9322	-0.311895	0.406921	0.935216	13.9322	8.29804	0.680246	0.0921662	0.53337	10.6316	8.29804	0.358218	0.214164	0.638411	10.6316	18.9036	-0.788243	0.00856219	0.626316
Cluster 2	102178768	51.1011	24.3503	1.36937	1.24108e-05	0.00509396	50.2076	51.1011	-0.29517	0.447083	0.885607	37.6837	50.2076	-0.376491	0.255529	0.905546	50.2076	24.3503	1.0806	0.00114011	0.0765406	37.6837	24.3503	0.693428	0.000757755	0.0416246	37.6837	51.1011	-0.675195	0.0317159	0.754942
Cluster 2	102182917	7.58824	2.08489	1.52333	0.00382157	0.0925807	7.15645	7.58824	0.120758	0.870663	0.978478	7.49503	7.15645	-0.076974	NA	1	7.15645	2.08489	1.65572	0.0212393	0.311528	7.49503	2.08489	1.55938	0.000911617	0.0463458	7.49503	7.58824	0.0387931	0.944352	0.996812
Cluster 2	102176275	2.19966	0.66931	3.21296	2.4708e-09	6.2863e-06	2.83695	2.19966	0.914743	0.207265	0.808419	1.83876	2.83695	-0.947193	0.174809	0.881761	2.83695	0.66931	4.1338	2.14988e-10	9.12893e-07	1.83876	0.66931	3.17684	1.5166e-12	2.44415e-08	1.83876	2.19966	-0.0353072	0.953205	0.997342
Cluster 2	102180544	1.82724	1.26274	0.597173	0.0240428	0.211128	2.686	1.82724	0.56026	0.10967	0.757102	1.73435	2.686	-0.705643	0.0948704	0.849768	2.686	1.26274	1.15765	0.000219297	0.0313005	1.73435	1.26274	0.444693	0.224055	0.64984	1.73435	1.82724	-0.151497	0.698987	0.962771
Cluster 2	102175913	19.1088	7.0889	1.03358	0.00083265	0.0432622	14.0275	19.1088	-0.299037	0.480771	0.895352	14.9283	14.0275	0.0174386	0.964908	0.995686	14.0275	7.0889	0.74315	0.0797933	0.511351	14.9283	7.0889	0.748199	0.00227429	0.0805547	14.9283	19.1088	-0.285072	0.303374	0.883607
Cluster 2	102185234	4.07059	3.2268	0.31515	0.325447	0.637675	6.45044	4.07059	0.628288	0.0460218	0.682468	3.35399	6.45044	-1.12945	3.25046e-06	0.0196772	6.45044	3.2268	0.947564	0.00136809	0.0863828	3.35399	3.2268	-0.190952	0.456465	0.812322	3.35399	4.07059	-0.504609	0.0717981	0.802502
Cluster 2	102173141	0.0671486	0.0661	0.0367874	0.973372	0.991828	1.322	0.0671486	4.23077	0.000194954	0.100117	0.227725	1.322	-2.36522	0.0710494	0.814881	1.322	0.0661	4.26273	2.90092e-05	0.00794713	0.227725	0.0661	1.89015	0.114937	0.514889	0.227725	0.0671486	1.85961	0.197796	0.863167
Cluster 2	102174518	8.86216	3.13251	1.31439	5.18927e-05	0.0105457	7.96333	8.86216	-0.287749	0.561414	0.91704	6.33932	7.96333	-0.299004	0.513364	0.952805	7.96333	3.13251	1.03395	0.0270187	0.346617	6.33932	3.13251	0.723441	0.0002954	0.0233366	6.33932	8.86216	-0.592148	0.0630824	0.794855
Cluster 2	102181353	4.20949	2.04221	1.13857	0.000133757	0.0167098	3.81299	4.20949	-0.404336	0.183516	0.803195	3.16531	3.81299	0.000519703	0.998073	0.999813	3.81299	2.04221	0.73985	0.00300328	0.130129	3.16531	2.04221	0.730275	0.000566037	0.0358859	3.16531	4.20949	-0.409382	0.13808	0.843949
Cluster 2	102168503	21.8926	7.39345	1.62317	3.38386e-06	0.00186839	25.2452	21.8926	0.179879	0.646784	0.935893	16.7891	25.2452	-0.646833	0.110982	0.86526	25.2452	7.39345	1.81004	2.76343e-09	6.70527e-06	16.7891	7.39345	1.1545	0.0014121	0.0613408	16.7891	21.8926	-0.469842	0.267627	0.876407
Cluster 2	102181825	0.978127	0.0384102	2.30873	0.0636078	0.31893	1.5544	0.978127	2.40898	0.0527335	0.685489	0.084186	1.5544	-3.53572	0.000405619	0.2919	1.5544	0.0384102	4.71927	1.486e-05	0.00458905	0.084186	0.0384102	1.19019	0.150243	0.564581	0.084186	0.978127	-1.12674	0.332062	0.889858
Cluster 2	102170574	15.0841	5.46996	1.5266	0.000576561	0.0357309	10.7552	15.0841	-0.243597	0.634681	0.932844	8.41992	10.7552	-0.609227	0.222875	0.892869	10.7552	5.46996	1.28687	0.0204693	0.306069	8.41992	5.46996	0.671201	0.10807	0.501132	8.41992	15.0841	-0.856821	0.0238286	0.732832
Cluster 2	102177212	7.37658	4.82749	0.701971	0.0027104	0.0786433	10.3619	7.37658	0.478408	0.0312658	0.657293	7.23877	10.3619	-0.571113	0.0705025	0.814881	10.3619	4.82749	1.18667	1.1627e-05	0.00387225	7.23877	4.82749	0.60471	0.0625085	0.399095	7.23877	7.37658	-0.0978552	0.728521	0.966576
Cluster 2	106501788	8.90142	3.18221	1.80176	0.000148028	0.017337	6.98587	8.90142	-0.468539	0.386398	0.862691	4.6517	6.98587	-0.631262	0.223081	0.892869	6.98587	3.18221	1.34039	0.00666155	0.185486	4.6517	3.18221	0.701066	0.107619	0.500687	4.6517	8.90142	-1.10125	0.0272539	0.736844
Cluster 2	102178601	2.16576	0.604103	2.07488	0.000707659	0.0396803	1.99234	2.16576	-0.831934	0.194943	0.806615	2.13481	1.99234	0.36867	0.408606	0.935216	1.99234	0.604103	1.24685	0.00951656	0.223876	2.13481	0.604103	1.60508	1.57895e-05	0.00322105	2.13481	2.16576	-0.474432	0.418577	0.911296
Cluster 2	102183571	16.1886	11.1453	0.80382	0.00497629	0.102664	23.1142	16.1886	0.592031	0.167958	0.800598	15.4684	23.1142	-0.635004	0.20556	0.890594	23.1142	11.1453	1.40545	0.000373728	0.0426025	15.4684	11.1453	0.755195	0.0563303	0.382546	15.4684	16.1886	-0.043925	0.918905	0.99275
Cluster 2	102179639	1.11994	0.597203	1.19592	0.00017025	0.0181819	1.59053	1.11994	0.503318	0.317347	0.844725	1.2405	1.59053	-0.253898	0.643092	0.969703	1.59053	0.597203	1.7071	0.0006197	0.0532158	1.2405	0.597203	1.43923	0.000402953	0.0284824	1.2405	1.11994	0.245321	0.558898	0.937098
Cluster 2	102188386	6.53935	1.8913	1.07758	0.000470874	0.0320753	4.8553	6.53935	-0.262711	0.563506	0.917184	3.22719	4.8553	-0.289147	0.492857	0.949088	4.8553	1.8913	0.824774	0.0531829	0.444981	3.22719	1.8913	0.522919	0.0200666	0.241599	3.22719	6.53935	-0.555241	0.070879	0.802502
Cluster 2	102172805	7.94376	1.6383	2.15961	2.4248e-05	0.00735666	5.95525	7.94376	-0.627353	0.277574	0.834833	3.34491	5.95525	-0.457214	0.30241	0.917451	5.95525	1.6383	1.5402	0.000843538	0.0646173	3.34491	1.6383	1.07158	0.00027914	0.0223224	3.34491	7.94376	-1.09129	0.0285101	0.736844
Cluster 2	108635105	0.740087	0.28453	1.22511	0.10698	0.396294	1.79109	0.740087	1.39144	0.0556018	0.686591	1.03021	1.79109	-0.934436	0.211689	0.891784	1.79109	0.28453	2.61807	4.28095e-06	0.00177346	1.03021	0.28453	1.6735	0.0274048	0.272291	1.03021	0.740087	0.46022	0.606443	0.944513
Cluster 2	102171919	0	0.0089232	-1.97246	0.523816	1	0.524198	0	23.0714	2.5124e-14	4.51579e-10	0.0239602	0.524198	-4.32854	0.136599	0.867404	0.524198	0.0089232	6.33021	0.0323458	0.374828	0.0239602	0.0089232	2.00508	0.500676	1	0.0239602	0	3.96922	0.192627	1
Cluster 2	108636218	1.16399	0.279048	2.1921	0.000503883	0.0332556	0.885455	1.16399	-0.406942	0.371093	0.861978	0.765205	0.885455	-0.29792	0.615263	0.966907	0.885455	0.279048	1.78868	0.010928	0.23827	0.765205	0.279048	1.48106	0.0471122	0.354133	0.765205	1.16399	-0.709645	0.172213	0.855017
Cluster 2	102188533	1.20761	0	10.27	0.000690725	0.0391181	0.717847	1.20761	-0.844222	0.740224	0.95357	0.005536	0.717847	-8.02915	0.00601685	0.511108	0.717847	0	9.43273	0.00183114	0.0995252	0.005536	0	1.3972	0.658456	1	0.005536	1.20761	-8.87203	0.0010917	0.376522
Cluster 2	102168582	7.15152	1.92094	1.3458	0.00102467	0.0481988	5.49371	7.15152	0.164506	0.771238	0.956652	5.06404	5.49371	-0.604247	0.278042	0.915779	5.49371	1.92094	1.51476	0.00536529	0.169071	5.06404	1.92094	0.905101	0.0151376	0.208332	5.06404	7.15152	-0.441977	0.310265	0.883607
Cluster 2	102179816	1.54783	0.410313	1.99069	3.4364e-05	0.00884613	1.23971	1.54783	-0.358146	0.548411	0.91541	0.808471	1.23971	-0.671924	0.223156	0.892869	1.23971	0.410313	1.63607	0.00457541	0.155019	0.808471	0.410313	0.958448	0.0129819	0.192773	0.808471	1.54783	-1.03525	0.0238907	0.732832
Cluster 2	102175445	18.1716	9.19973	1.31242	0.000393876	0.0300087	16.2312	18.1716	-0.446911	0.264203	0.829751	16.5316	16.2312	-0.00386214	0.99183	0.998696	16.2312	9.19973	0.872927	0.0549201	0.449398	16.5316	9.19973	0.856853	0.0120485	0.187735	16.5316	18.1716	-0.454942	0.102647	0.829875
Cluster 2	102190014	14.6209	5.41074	1.12309	0.000267131	0.0236267	10.5061	14.6209	-0.353049	0.398904	0.87037	6.63712	10.5061	-0.425892	0.298317	0.917451	10.5061	5.41074	0.777444	0.025958	0.340388	6.63712	5.41074	0.342039	0.22224	0.647098	6.63712	14.6209	-0.782476	0.0365482	0.77604
Cluster 2	102178788	5.95475	2.16359	1.09597	0.00987833	0.143202	4.89998	5.95475	-0.0862073	0.844696	0.972963	5.17424	4.89998	0.160718	0.64116	0.969703	4.89998	2.16359	1.0153	0.014123	0.267976	5.17424	2.16359	1.16981	0.000215111	0.019048	5.17424	5.95475	0.0734944	0.837704	0.983898
Cluster 2	102179179	48.9138	26.085	1.34112	6.87844e-05	0.0121873	69.8419	48.9138	0.903696	0.128166	0.769683	22.6693	69.8419	-2.16021	0.000753042	0.350666	69.8419	26.085	2.2451	0.000565268	0.0520139	22.6693	26.085	0.0830389	0.837002	0.959465	22.6693	48.9138	-1.25986	0.000322004	0.208788
Cluster 2	108637233	0.645799	0.226061	1.57574	0.0262829	0.219116	2.01172	0.810556	1.35154	0.112124	0.757272	0.239608	0.209428	0.102393	0.953739	0.993402	0.209428	0.197817	0.164931	0.906834	0.983624	0.239608	0.197817	0.261595	0.858631	0.965967	0.267564	0.645799	-1.34525	0.159185	0.855017
Cluster 2	106502500	6.47094	2.49965	1.75558	0.000643473	0.0380927	4.89657	6.47094	-0.305439	0.593186	0.924872	4.84696	4.89657	-0.223976	0.648532	0.969703	4.89657	2.49965	1.45618	0.00397198	0.145397	4.84696	2.49965	1.22152	0.00210439	0.077456	4.84696	6.47094	-0.535006	0.286856	0.879508
Cluster 2	102171893	2.92738	1.07366	1.58873	0.000455047	0.0318158	2.54765	2.92738	-0.334827	0.473659	0.892745	1.32283	2.54765	-0.718236	0.104904	0.855307	2.54765	1.07366	1.26158	0.000750045	0.0603769	1.32283	1.07366	0.531741	0.212352	0.636727	1.32283	2.92738	-1.05517	0.0373735	0.779208
Cluster 2	102173105	58.5871	20.8853	1.17918	8.77813e-05	0.0138444	64.1856	58.5871	0.124573	0.747411	0.953999	43.0934	64.1856	-0.65785	0.0752015	0.816826	64.1856	20.8853	1.30891	0.000331861	0.0396947	43.0934	20.8853	0.645284	0.0143369	0.202679	43.0934	58.5871	-0.535353	0.0815259	0.816266
Cluster 2	102175874	1.1611	0.228264	2.33916	0.000896385	0.044925	0.740443	1.1611	-0.672022	0.378777	0.862495	0.279392	0.740443	-1.43667	0.0561992	0.814881	0.740443	0.228264	1.67273	0.0125985	0.255048	0.279392	0.228264	0.230496	0.73469	0.929754	0.279392	1.1611	-2.11765	0.00616502	0.556575
Cluster 2	102179118	2.36945	0.429446	1.59831	0.0109933	0.151114	1.90846	2.36945	-0.24618	0.75466	0.953999	1.03362	1.90846	-0.150257	0.816486	0.980916	1.90846	0.429446	1.3615	0.0405689	0.403803	1.03362	0.429446	1.19776	0.000442688	0.0303825	1.03362	2.36945	-0.399739	0.515479	0.930203
Cluster 2	102173405	0.8174	0.086332	3.34182	0.0257217	0.217202	0.616325	0.8174	-0.236451	0.875042	0.97985	0.571539	0.616325	0.284197	0.794263	0.976901	0.616325	0.086332	3.11621	0.00459658	0.155019	0.571539	0.086332	3.37754	0.000872488	0.0454463	0.571539	0.8174	0.051208	0.971411	0.997934
Cluster 2	102173956	0.975196	0.281549	1.08607	0.114986	0.408956	1.30206	0.975196	0.239965	0.762712	0.955162	0.991075	1.30206	0.331842	0.605177	0.966907	1.30206	0.281549	1.33016	0.0361848	0.392464	0.991075	0.281549	1.64872	0.000708389	0.0397784	0.991075	0.975196	0.564438	0.40797	0.908109
Cluster 2	102191545	88.9933	32.9742	1.34709	4.50769e-06	0.00232078	65.6934	88.9933	-0.405398	0.333841	0.851336	61.3449	65.6934	-0.131867	0.749924	0.972527	65.6934	32.9742	0.949342	0.0281322	0.354419	61.3449	32.9742	0.805946	0.00255261	0.0860625	61.3449	88.9933	-0.540486	0.0511545	0.788783
Cluster 2	102176638	6.87466	2.66853	1.52597	8.58879e-05	0.0137664	5.59677	6.87466	0.109576	0.792363	0.962555	6.69912	5.59677	0.0130657	0.977059	0.997471	5.59677	2.66853	1.64185	9.79196e-05	0.0197996	6.69912	2.66853	1.64474	0.000149719	0.0150804	6.69912	6.87466	0.115582	0.785135	0.978178
Cluster 2	102188439	15.3756	4.84504	1.53868	3.32275e-05	0.00868516	10.6279	15.3756	-0.611177	0.143171	0.783367	10.1709	10.6279	-0.117063	0.746472	0.972067	10.6279	4.84504	0.934758	0.0223212	0.319731	10.1709	4.84504	0.807347	0.00612873	0.136049	10.1709	15.3756	-0.733596	0.0232565	0.729182
Cluster 2	102185222	8.45462	4.09202	1.12301	0.00163169	0.0614687	6.20434	8.45462	-0.478493	0.285943	0.836942	8.01371	6.20434	0.388154	0.312755	0.917451	6.20434	4.09202	0.650643	0.0997924	0.548358	8.01371	4.09202	1.02456	7.35933e-06	0.00182494	8.01371	8.45462	-0.0958173	0.783422	0.977709
Cluster 2	102190820	6.88933	1.38873	1.21526	0.00233568	0.0726799	4.92151	6.88933	-0.222492	0.685859	0.94061	6.01577	4.92151	0.0585948	0.908434	0.991223	4.92151	1.38873	1.00173	0.0632253	0.470446	6.01577	1.38873	1.04651	0.000674277	0.0387619	6.01577	6.88933	-0.167821	0.647217	0.954551
Cluster 2	102187435	31.9316	17.7611	1.17249	0.00026839	0.0236267	33.4458	31.9316	0.0574004	0.884757	0.981792	33.4165	33.4458	-0.0567732	0.889112	0.989697	33.4458	17.7611	1.23642	0.00558248	0.172397	33.4165	17.7611	1.16752	0.000446801	0.0303825	33.4165	31.9316	-0.00425971	0.987606	0.998558
Cluster 2	102183278	17.0575	4.40927	1.47873	2.00435e-07	0.000261953	14.9807	17.0575	-0.237297	0.47746	0.894407	10.3209	14.9807	-0.46543	0.189541	0.883069	14.9807	4.40927	1.24733	0.000196995	0.0290742	10.3209	4.40927	0.771234	0.0126655	0.191336	10.3209	17.0575	-0.705983	0.0229671	0.724313
Cluster 2	102187010	3.06598	1.32149	1.31165	0.000100723	0.0145024	3.43103	3.06598	-0.157715	0.761052	0.954855	1.72754	3.43103	-0.568325	0.287284	0.915779	3.43103	1.32149	1.16305	0.0194377	0.301874	1.72754	1.32149	0.57978	0.102382	0.489146	1.72754	3.06598	-0.730749	0.0714408	0.802502
Cluster 2	102185343	22.6821	7.07501	1.98377	2.35877e-08	5.00943e-05	19.4278	22.6821	-0.20981	0.644119	0.935211	13.2778	19.4278	-0.558511	0.168389	0.881761	19.4278	7.07501	1.77832	4.42447e-06	0.00178928	13.2778	7.07501	1.21452	2.35127e-06	0.000827419	13.2778	22.6821	-0.772919	0.0385433	0.779208
Cluster 2	106503826	23.4235	8.17634	1.20636	0.000132704	0.016701	16.721	23.4235	-0.347204	0.390463	0.866014	14.5032	16.721	-0.0334637	0.927987	0.991748	16.721	8.17634	0.865369	0.0214595	0.312599	14.5032	8.17634	0.82051	0.000986362	0.0489114	14.5032	23.4235	-0.385476	0.220782	0.868389
Cluster 2	102177150	5.41895	1.03089	2.38427	1.15514e-06	0.000803614	3.33492	5.41895	-0.742588	0.230443	0.814847	3.79604	3.33492	0.153905	0.8074	0.977955	3.33492	1.03089	1.65398	0.0130942	0.260059	3.79604	1.03089	1.79178	0.000310934	0.0242078	3.79604	5.41895	-0.591829	0.203619	0.864723
Cluster 2	102173837	4.3169	1.79186	1.33004	0.000267539	0.0236267	3.48997	4.3169	-0.346754	0.403329	0.872338	3.05629	3.48997	-0.304663	0.456453	0.944258	3.48997	1.79186	0.989988	0.000778875	0.0618186	3.05629	1.79186	0.673695	0.0563142	0.382546	3.05629	4.3169	-0.657492	0.140231	0.843949
Cluster 2	108635000	0.385179	0.0293538	3.87956	NA	1	0.603746	0.385179	0.538026	NA	1	0.255566	0.603746	-1.29363	NA	1	0.603746	0.0293538	4.43931	0.000127632	0.0230621	0.255566	0.0293538	3.12964	0.000879825	0.0454463	0.255566	0.385179	-0.761345	NA	1
Cluster 2	XLOC_003619	3.13688	1.14777	1.54259	0.0005773	0.0357309	2.82583	3.13688	-0.176494	0.780151	0.958789	1.38633	2.82583	-1.09363	0.0758363	0.816849	2.82583	1.14777	1.37234	0.0377293	0.396313	1.38633	1.14777	0.272646	0.473269	0.820089	1.38633	3.13688	-1.27252	0.00138434	0.414247
Cluster 2	XLOC_004642	0.828795	0.219884	1.99005	5.85699e-05	0.0109352	0.899816	0.828795	0.0975871	0.884604	0.981792	0.260963	0.899816	-1.85817	0.00687256	0.52306	0.899816	0.219884	2.08607	0.00355777	0.140532	0.260963	0.219884	0.225857	0.648739	0.89831	0.260963	0.828795	-1.76652	0.000189514	0.161686
Cluster 2	XLOC_009395	0.479868	0.116069	2.12634	0.000166378	0.0181203	0.508304	0.479868	0.0947055	NA	1	0.258189	0.508304	-1.07139	0.209812	0.891616	0.508304	0.116069	2.2096	0.0159367	0.278207	0.258189	0.116069	1.1358	0.0379162	0.319424	0.258189	0.479868	-0.991905	0.0408491	0.785036
Cluster 2	XLOC_009436	0.586645	0.149837	2.04381	0.000127353	0.0163918	0.576821	0.586645	-0.0170027	NA	1	0.266267	0.576821	-1.20523	0.130613	0.86526	0.576821	0.149837	2.01693	0.0142105	0.267976	0.266267	0.149837	0.808956	0.124997	0.530329	0.266267	0.586645	-1.23712	0.0169464	0.685019
Cluster 2	XLOC_007563	1.0482	0.303159	1.87368	3.13267e-05	0.00844828	0.787342	1.0482	-0.441451	0.479762	0.89527	0.503369	0.787342	-0.673685	0.272918	0.912458	0.787342	0.303159	1.441	0.0113187	0.241214	0.503369	0.303159	0.758014	0.0637171	0.402534	0.503369	1.0482	-1.11747	0.0283736	0.736844
Cluster 2	XLOC_020064	1.16993	0.243666	2.34277	0.000322261	0.0268393	1.25276	1.16993	0.0696919	0.922199	0.987013	0.422843	1.25276	-1.65119	0.0632599	0.814881	1.25276	0.243666	2.41611	0.000198564	0.0290742	0.422843	0.243666	0.758067	0.38188	0.767137	0.422843	1.16993	-1.58989	0.0714003	0.802502
Cluster 2	XLOC_040501	0.954582	0.276369	1.87321	0.000195717	0.0199116	1.05015	0.954582	0.114515	0.871258	0.97881	0.463116	1.05015	-1.27106	0.0767406	0.816849	1.05015	0.276369	1.99279	0.00489908	0.161867	0.463116	0.276369	0.715347	0.144214	0.55562	0.463116	0.954582	-1.16305	0.0307183	0.745425
Cluster 2	XLOC_054664	1.16293	0.220026	2.48367	9.35649e-05	0.0139729	0.888364	1.16293	-0.412448	0.552104	0.916506	0.510515	0.888364	-0.866705	0.112769	0.86526	0.888364	0.220026	2.07685	0.00019818	0.0290742	0.510515	0.220026	1.20228	0.00392576	0.105976	0.510515	1.16293	-1.2878	0.0393599	0.780936
Cluster 2	XLOC_060617	1.15571	0.338052	1.85141	0.000593628	0.0364106	0.94511	1.15571	-0.319112	0.573343	0.91878	0.825536	0.94511	-0.237436	0.660801	0.969703	0.94511	0.338052	1.54165	0.0104979	0.233489	0.825536	0.338052	1.29343	0.0111431	0.181753	0.825536	1.15571	-0.562617	0.235257	0.873061
Cluster 2	XLOC_095857	1.02689	0.215879	2.31729	0.000502329	0.0332556	0.868995	1.02689	-0.270539	0.696857	0.94445	0.51978	0.868995	-0.797107	0.156348	0.879935	0.868995	0.215879	2.04977	0.00185583	0.0997509	0.51978	0.215879	1.24788	0.0120298	0.187735	0.51978	1.02689	-1.07416	NA	1
Cluster 2	XLOC_096218	1.33584	0.275765	2.3772	5.17355e-05	0.0105457	0.91164	1.33584	-0.584605	0.402782	0.871999	0.860045	0.91164	-0.0934635	0.874224	0.987301	0.91164	0.275765	1.80064	0.00372233	0.143444	0.860045	0.275765	1.6908	1.43101e-05	0.0030345	0.860045	1.33584	-0.68491	0.226208	0.868389
Cluster 2	XLOC_099570	2.07745	0.379949	2.51443	NA	1	1.97387	2.07745	-0.417741	0.521974	0.907807	1.61751	1.97387	-0.108314	0.839676	0.984511	1.97387	0.379949	2.10185	0.000287033	0.0364675	1.61751	0.379949	1.98473	2.54367e-07	0.000163975	1.61751	2.07745	-0.533168	NA	1
Cluster 2	XLOC_099590	0.693076	0.168281	2.11367	0.00110461	0.0508235	0.863673	0.693076	0.286373	0.613822	0.929316	0.65198	0.863673	-0.406714	0.414513	0.935216	0.863673	0.168281	2.40569	0.000274164	0.0364675	0.65198	0.168281	1.98845	0.000592223	0.0364169	0.65198	0.693076	-0.124633	0.790648	0.978234
Cluster 2	XLOC_105106	1.0877	0.207974	2.43938	0.00100154	0.048011	0.951642	1.0877	-0.19923	0.832108	0.970244	0.290874	0.951642	-1.7699	0.100759	0.850657	0.951642	0.207974	2.24735	0.0111413	0.240147	0.290874	0.207974	0.463599	0.606831	0.88448	0.290874	1.0877	-1.98105	0.0390265	0.78005
Cluster 3	102175896	2.04753	0.317202	1.9278	0.000856583	0.0438354	0.652409	2.04753	-1.44831	0.102782	0.755158	0.949447	0.652409	0.455477	0.616869	0.966907	0.652409	0.317202	0.491817	0.59171	0.902495	0.949447	0.317202	0.937172	0.096341	0.477586	0.949447	2.04753	-0.99407	0.0934842	0.820166
Cluster 3	102178669	1.893	0.0363472	3.18563	0.00037778	0.0293082	0.10486	1.893	-1.81216	0.0419732	0.67382	0.239751	0.10486	1.09942	0.182528	0.883069	0.10486	0.0363472	1.37315	0.0912351	0.531448	0.239751	0.0363472	2.46402	0.0028909	0.0930435	0.239751	1.893	-0.722594	0.424849	0.911557
Cluster 3	102182004	1.93261	0.854405	1.18479	0.000221114	0.021345	1.17086	1.93261	-0.158207	0.771541	0.956652	0.851553	1.17086	-0.625633	0.292277	0.915937	1.17086	0.854405	1.02411	0.0536521	0.446602	0.851553	0.854405	0.392462	0.330768	0.736068	0.851553	1.93261	-0.790114	0.0713858	0.802502
Cluster 3	102172853	14.9822	6.87138	1.59024	0.000983402	0.0478541	6.5236	14.9822	-1.53691	0.0019987	0.294465	6.74292	6.5236	0.341609	0.407269	0.935216	6.5236	6.87138	0.0627471	0.857959	0.972858	6.74292	6.87138	0.392725	0.309977	0.719657	6.74292	14.9822	-1.19888	0.0196214	0.703286
Cluster 3	102170109	8.75851	2.54551	1.5144	0.000254301	0.0230298	4.8052	8.75851	-1.00247	0.0238897	0.615025	5.17945	4.8052	0.22169	0.466816	0.944673	4.8052	2.54551	0.519385	0.0852221	0.519188	5.17945	2.54551	0.729507	0.00171213	0.0694381	5.17945	8.75851	-0.785175	0.0574661	0.794855
Cluster 3	102185141	8.50771	2.42243	1.24521	0.000577678	0.0357309	5.33486	8.50771	-0.423482	0.341217	0.853352	4.16637	5.33486	-0.335854	0.367003	0.931087	5.33486	2.42243	0.826281	0.0206888	0.307301	4.16637	2.42243	0.479306	0.0323026	0.295694	4.16637	8.50771	-0.766974	0.0410924	0.785036
Cluster 3	102184026	1.10508	0.290354	1.82426	8.38348e-05	0.0135653	0.571632	1.10508	-0.818013	0.186301	0.803587	0.731138	0.571632	0.332558	0.596977	0.966907	0.571632	0.290354	1.01721	0.0996431	0.548046	0.731138	0.290354	1.33524	0.00502558	0.122716	0.731138	1.10508	-0.485366	0.325231	0.886542
Cluster 3	102188011	4.88839	1.25909	1.79497	0.000760931	0.0415123	2.13892	4.88839	-1.12804	0.055358	0.686591	2.29613	2.13892	0.0653874	0.912352	0.991314	2.13892	1.25909	0.671498	0.154098	0.62482	2.29613	1.25909	0.727568	0.170931	0.591906	2.29613	4.88839	-1.06904	0.0876846	0.818023
Cluster 3	108635641	0.591822	0.196958	1.75725	0.0773018	0.343991	0.0753966	0.591822	-2.9607	0.000171336	0.0905762	0.0342668	0.0753966	-1.13724	0.386707	0.934652	0.0753966	0.196958	-1.20274	0.337041	0.78687	0.0342668	0.196958	-2.35146	0.0818331	0.44351	0.0342668	0.591822	-4.10128	4.59292e-06	0.0186128
Cluster 3	102178031	2.56219	0.543409	1.71904	0.000364861	0.028699	1.36319	2.56219	-0.711821	0.160913	0.800068	1.13156	1.36319	-0.0863878	0.835914	0.983971	1.36319	0.543409	1.01164	0.00338904	0.138682	1.13156	0.543409	0.91498	0.0142287	0.201992	1.13156	2.56219	-0.805151	0.122485	0.835791
Cluster 3	102191491	5.28706	3.40149	1.14556	2.76599e-05	0.00773782	3.15829	5.28706	-0.573253	0.0888863	0.739945	4.84714	3.15829	0.217637	0.426819	0.937979	3.15829	3.40149	0.579167	0.0348411	0.385773	4.84714	3.40149	0.786149	1.03339e-06	0.000448068	4.84714	5.28706	-0.359951	0.188189	0.860712
Cluster 3	102191043	1.66136	0.156022	3.32427	3.19305e-05	0.00847655	0.498234	1.66136	-1.5352	0.0950468	0.751707	0.919068	0.498234	0.369742	0.693208	0.969703	0.498234	0.156022	1.79623	0.111949	0.569641	0.919068	0.156022	2.15807	0.00696141	0.145512	0.919068	1.66136	-1.16208	0.0892703	0.818539
Cluster 3	102168698	3.08744	1.70347	1.10332	0.00102695	0.0481988	2.16825	3.08744	-0.5565	0.164341	0.800598	2.02456	2.16825	-0.0584047	0.858028	0.98487	2.16825	1.70347	0.554776	0.0573668	0.455533	2.02456	1.70347	0.485873	0.0227521	0.252588	2.02456	3.08744	-0.61787	0.0865944	0.818023
Cluster 3	102187302	3.44212	1.7738	1.15978	0.000554677	0.0350333	2.39159	3.44212	-0.534479	0.167191	0.800598	2.24945	2.39159	-0.276822	0.458009	0.944258	2.39159	1.7738	0.631269	0.0653594	0.473655	2.24945	1.7738	0.343815	0.271758	0.689274	2.24945	3.44212	-0.815572	0.0250137	0.732832
Cluster 3	102169168	3.57859	1.15853	1.24149	6.88632e-05	0.0121873	1.25583	3.57859	-0.85747	0.0388451	0.668583	2.72485	1.25583	0.548036	0.170417	0.881761	1.25583	1.15853	0.388581	0.313636	0.7673	2.72485	1.15853	0.929761	0.000906429	0.0462279	2.72485	3.57859	-0.31058	0.344375	0.890036
Cluster 3	102175657	21.4132	4.38669	2.0824	1.76098e-05	0.00594236	8.92952	21.4132	-1.18865	0.0134982	0.535261	10.1604	8.92952	0.0258512	0.941057	0.992125	8.92952	4.38669	0.902632	0.0225576	0.321697	10.1604	4.38669	0.917201	0.00961359	0.169504	10.1604	21.4132	-1.16756	0.0103724	0.627378
Cluster 3	102185177	2.93663	1.20648	1.27608	0.000491471	0.0330043	1.83209	2.93663	-0.531876	0.10993	0.757102	1.83843	1.83209	-0.141271	0.627799	0.967456	1.83209	1.20648	0.751994	0.0098977	0.227306	1.83843	1.20648	0.600271	0.0740213	0.429547	1.83843	2.93663	-0.67627	0.0639102	0.795116
Cluster 3	102172435	1.20663	0.11166	3.46344	1.81873e-05	0.00594236	0.379758	1.20663	-1.68881	0.0619235	0.701515	0.20929	0.379758	-0.976916	0.527841	0.953807	0.379758	0.11166	1.78075	0.047106	0.427629	0.20929	0.11166	0.785441	0.608161	1	0.20929	1.20663	-2.66834	0.0493206	0.788783
Cluster 3	102183686	5.18019	2.1974	1.31313	0.000180581	0.0187078	3.33091	5.18019	-0.701669	0.0413271	0.67382	4.41848	3.33091	0.0855367	0.765652	0.974731	3.33091	2.1974	0.617612	0.019118	0.301124	4.41848	2.1974	0.692178	0.0214788	0.248495	4.41848	5.18019	-0.623724	0.0862899	0.818023
Cluster 3	102175949	2.16396	1.14106	1.17106	0.000666872	0.0386694	1.6234	2.16396	-0.374662	0.384474	0.862691	1.34736	1.6234	-0.400983	0.311807	0.917451	1.6234	1.14106	0.801596	0.029043	0.359545	1.34736	1.14106	0.391935	0.17019	0.590608	1.34736	2.16396	-0.779473	0.0367195	0.77604
Cluster 3	102176516	5.61247	0.785249	2.50078	0.000380257	0.0293662	1.55676	5.61247	-1.63667	0.0383224	0.668583	2.96946	1.55676	0.695482	0.376701	0.931448	1.55676	0.785249	0.870525	0.237132	0.707625	2.96946	0.785249	1.5523	0.0240416	0.257193	2.96946	5.61247	-0.952059	0.208962	0.867977
Cluster 3	108636534	9.32831	4.17185	1.75006	3.40907e-06	0.00186839	6.06482	9.32831	-0.887418	0.0527164	0.685489	6.00548	6.06482	0.00660523	0.986971	0.998371	6.06482	4.17185	0.871053	0.0508032	0.435055	6.00548	4.17185	0.864795	0.00220734	0.0799403	6.00548	9.32831	-0.885769	0.00851713	0.626316
Cluster 3	108636665	2.67594	0.256276	3.43327	0.000437452	0.0312282	0.778085	2.67594	-1.83533	0.121192	0.763458	0.748322	0.778085	-0.148303	0.908736	0.991223	0.778085	0.256276	1.60206	0.125083	0.588349	0.748322	0.256276	1.44827	0.150136	0.564532	0.748322	2.67594	-1.9885	0.0875582	0.818023
Cluster 3	102172998	15.5114	5.20761	1.17789	0.000114135	0.0154328	8.6323	15.5114	-0.698171	0.0354179	0.665241	9.17962	8.6323	0.142924	0.592873	0.966006	8.6323	5.20761	0.485262	0.0372227	0.394895	9.17962	5.20761	0.61751	0.0073547	0.149846	9.17962	15.5114	-0.55974	0.086938	0.818023
Cluster 3	102176958	3.37424	0.118114	3.56534	9.89412e-05	0.0143676	0.0926418	3.37424	-3.95531	0.00443111	0.374748	0.894112	0.0926418	2.21041	0.123216	0.86526	0.0926418	0.118114	-0.380158	0.789059	0.958741	0.894112	0.118114	1.8204	0.0203469	0.243619	0.894112	3.37424	-1.73953	0.0830663	0.816746
Cluster 3	102186960	3.42639	1.46698	1.5044	0.000226277	0.0215876	1.95033	3.42639	-0.675494	0.0932274	0.74779	2.32532	1.95033	-0.045323	0.903427	0.991194	1.95033	1.46698	0.832336	0.00195784	0.102953	2.32532	1.46698	0.777003	0.0410874	0.332843	2.32532	3.42639	-0.728145	0.116372	0.835791
Cluster 3	102180494	3.19753	1.81959	0.880172	NA	1	0	3.19753	-21.8145	5.70407e-13	2.56313e-09	0.344457	0	6.47958	0.0221549	0.694191	0	1.81959	-8.84366	0.00348082	0.13937	0.344457	1.81959	-2.38477	0.394461	0.775288	0.344457	3.19753	-3.25507	NA	1
Cluster 3	108636605	1.95537	0.829284	1.92463	0.000401387	0.0300217	1.09332	1.95537	-0.409728	0.566859	0.917739	0.824305	1.09332	-0.899222	0.347106	0.926076	1.09332	0.829284	1.52009	0.0289404	0.3592	0.824305	0.829284	0.61904	0.466174	0.818394	0.824305	1.95537	-1.31084	0.118927	0.835791
Cluster 3	106502469	12.6267	2.93957	1.90454	4.72305e-05	0.0105457	7.22781	12.6267	-0.658399	0.225451	0.811424	6.26729	7.22781	-0.294286	0.530371	0.953807	7.22781	2.93957	1.25305	0.00651075	0.182785	6.26729	2.93957	0.946406	0.00687421	0.144817	6.26729	12.6267	-0.957558	0.0452199	0.788783
Cluster 3	102189588	0.694205	0.508966	0.530097	0.854367	0.944397	0	0.694205	-22.2852	1.82485e-13	1.09333e-09	0.128112	0	5.98614	0.016464	0.665673	0	0.508966	-21.1575	2.7789e-12	2.35998e-08	0.128112	0.508966	-1.90448	NA	1	0.128112	0.694205	-2.41561	0.363776	0.896989
Cluster 3	102187050	9.3371	7.71511	0.318684	0.470157	0.745797	3.68362	9.3371	-1.47892	5.79849e-05	0.0496295	4.71925	3.68362	0.516016	0.040416	0.771157	3.68362	7.71511	-1.15255	0.00375775	0.144076	4.71925	7.71511	-0.646948	0.0873389	0.457146	4.71925	9.3371	-0.966712	0.00534207	0.539657
Cluster 3	102184151	6.10603	3.66975	0.818972	0.187086	0.504539	1.22114	6.10603	-2.31827	9.85269e-06	0.0136225	2.1295	1.22114	0.764651	0.101235	0.850657	1.22114	3.66975	-1.49509	0.0120587	0.248867	2.1295	3.66975	-0.744192	0.205078	0.628574	2.1295	6.10603	-1.55586	0.0025809	0.470071
Cluster 3	102177633	8.89279	1.81889	2.22994	0.000138763	0.0170751	3.53008	8.89279	-1.17514	0.0500142	0.685489	3.42664	3.53008	-0.181053	0.678887	0.969703	3.53008	1.81889	1.06351	0.00277438	0.123737	3.42664	1.81889	0.871636	0.0302688	0.286443	3.42664	8.89279	-1.36166	0.0275118	0.736844
Cluster 3	102191053	8.25552	3.93709	1.43712	2.45011e-07	0.000287928	6.10483	8.25552	-0.437674	0.341822	0.853709	4.26451	6.10483	-0.806639	0.0803509	0.825321	6.10483	3.93709	1.00603	0.0216275	0.313998	4.26451	3.93709	0.184317	0.463666	0.817376	4.26451	8.25552	-1.2476	0.000161041	0.153558
Cluster 3	102171882	1.67674	1.23432	-0.878779	0.00450994	0.0977345	0.463102	1.67674	-0.332719	0.351874	0.859287	0.6031	0.463102	0.372247	0.281719	0.915779	0.463102	1.23432	-1.20476	0.000190747	0.0289271	0.6031	1.23432	-0.844336	0.0056658	0.130443	0.6031	1.67674	0.0369922	0.911947	0.99275
Cluster 3	102185750	4.54226	2.75423	1.17284	0.0451494	0.27884	3.41108	4.54226	-0.603542	0.223207	0.811241	2.67305	3.41108	-1.00352	0.0344519	0.754267	3.41108	2.75423	0.576421	0.389283	0.816395	2.67305	2.75423	-0.434451	0.454898	0.811503	2.67305	4.54226	-1.60828	1.22692e-05	0.0331473
Cluster 3	100860816	6.32831	2.86588	1.23508	0.000277218	0.0242431	2.2925	6.32831	-1.48663	0.000133841	0.0751767	5.0996	2.2925	1.12779	0.00398919	0.50026	2.2925	2.86588	-0.245541	0.514458	0.877758	5.0996	2.86588	0.869207	0.0112103	0.182149	5.0996	6.32831	-0.362485	0.309496	0.883607
Cluster 3	102187776	58.2485	18.9268	1.50183	0.000684066	0.0391181	29.2127	58.2485	-0.94298	0.0420148	0.67382	27.467	29.2127	-0.0991281	0.799256	0.977194	29.2127	18.9268	0.567333	0.243265	0.710917	27.467	18.9268	0.456851	0.199062	0.621723	27.467	58.2485	-1.04531	0.00265603	0.471852
Cluster 3	102179208	1.43054	0.426328	1.84401	0.000405351	0.0300217	0.720151	1.43054	-1.02626	0.0774751	0.722007	0.805567	0.720151	0.0808582	0.902654	0.991084	0.720151	0.426328	0.822953	0.15032	0.619326	0.805567	0.426328	0.894948	0.141443	0.551849	0.805567	1.43054	-0.94661	0.121286	0.835791
Cluster 3	102185011	0.929839	0.651783	-0.178513	0.72049	0.890089	0.390957	0.929839	-0.409731	0.56112	0.91704	0.29599	0.390957	-1.07801	0.133029	0.86526	0.390957	0.651783	-0.577795	0.41402	0.828631	0.29599	0.651783	-1.67181	0.000681704	0.0389587	0.29599	0.929839	-1.49235	0.00219789	0.449422
Cluster 3	102171253	3.37988	0.922314	1.93243	0.000425876	0.0305301	1.55546	3.37988	-1.10372	0.0597556	0.696529	1.64632	1.55546	-0.0333873	0.929542	0.991812	1.55546	0.922314	0.832315	0.00866289	0.210754	1.64632	0.922314	0.78818	0.00246016	0.0848991	1.64632	3.37988	-1.14597	0.043444	0.788783
Cluster 3	106502685	1.45924	0.31696	2.31785	0.000124797	0.0161855	0.795585	1.45924	-0.938032	0.174297	0.801817	0.868845	0.795585	0.105257	0.877079	0.98779	0.795585	0.31696	1.39314	0.0389345	0.400047	0.868845	0.31696	1.48085	0.0110992	0.181414	0.868845	1.45924	-0.833277	0.179589	0.859366
Cluster 3	108637178	4.87315	1.33801	1.95418	2.65117e-05	0.00773782	2.27291	4.87315	-1.13803	0.0151561	0.549538	3.2439	2.27291	0.45433	0.341059	0.924701	2.27291	1.33801	0.823426	0.0783034	0.507973	3.2439	1.33801	1.26626	0.00757711	0.150943	3.2439	4.87315	-0.686864	0.148583	0.846194
Cluster 3	102173284	2.83488	0.786398	1.87784	3.62246e-05	0.00905083	1.31724	2.83488	-1.07602	0.0807973	0.730005	2.09138	1.31724	0.593831	0.344537	0.926076	1.31724	0.786398	0.806811	0.161437	0.63369	2.09138	0.786398	1.39361	0.00253115	0.0858165	2.09138	2.83488	-0.48278	0.358706	0.896137
Cluster 3	102174581	0.726698	0.266135	1.5796	0.000580443	0.0357309	0.300069	0.726698	-1.2961	0.0237947	0.614975	0.377482	0.300069	0.278189	0.63834	0.969283	0.300069	0.266135	0.2851	0.594301	0.903246	0.377482	0.266135	0.557109	0.234811	0.657323	0.377482	0.726698	-1.02472	0.0471763	0.788783
Cluster 3	102183157	2.15233	0.88763	1.37338	1.18248e-06	0.000803614	1.38065	2.15233	-0.675119	0.0216975	0.600527	1.26813	1.38065	-0.171256	0.589487	0.964719	1.38065	0.88763	0.706367	0.00141605	0.0874604	1.26813	0.88763	0.523451	0.090477	0.466004	1.26813	2.15233	-0.851404	0.0149082	0.671567
Cluster 3	102190146	1.42518	0.475596	1.6789	0.000411227	0.0300217	0.859409	1.42518	-0.7818	0.159646	0.799615	0.716321	0.859409	-0.329822	0.630876	0.968253	0.859409	0.475596	0.903694	0.0989355	0.547725	0.716321	0.475596	0.563366	0.372837	0.761274	0.716321	1.42518	-1.11523	0.0756645	0.802502
Cluster 3	102187148	5.69001	0.978931	2.00726	9.02285e-05	0.0139729	1.57108	5.69001	-1.33895	0.0776255	0.722007	2.44963	1.57108	0.452714	0.549836	0.95572	1.57108	0.978931	0.680342	0.327136	0.77648	2.44963	0.978931	1.1187	0.0186499	0.231736	2.44963	5.69001	-0.886108	0.143384	0.844329
Cluster 3	102184922	3.86653	2.3418	1.0872	0.000131256	0.016701	1.65679	3.86653	-1.31419	0.00264918	0.330669	1.72009	1.65679	-0.351876	0.570501	0.960588	1.65679	2.3418	-0.21853	0.642654	0.919962	1.72009	2.3418	-0.5826	0.284593	0.699335	1.72009	3.86653	-1.67352	0.000911292	0.375442
Cluster 3	102189885	24.2546	10.1577	1.27953	0.252905	0.574828	1.36834	24.2546	-4.09385	7.46797e-05	0.0559289	5.28197	1.36834	1.85586	0.00663982	0.521523	1.36834	10.1577	-2.8088	0.000182908	0.0282427	5.28197	10.1577	-0.968897	0.207836	0.631383	5.28197	24.2546	-2.24476	0.0336365	0.759329
Cluster 3	100860822	2.19914	1.41864	0.626574	0.492818	0.759721	0	2.19914	-8.58574	4.88588e-08	0.000125455	2.35213	0	8.64768	0.00427986	0.50026	0	1.41864	-7.95713	5.19972e-11	2.94391e-07	2.35213	1.41864	0.678033	0.58174	0.873505	2.35213	2.19914	0.0528634	0.976711	0.997951
Cluster 3	102180065	1.48256	0.322422	2.50216	4.87643e-05	0.0105457	0.83198	1.48256	-1.39522	0.0286799	0.640016	0.426062	0.83198	-0.369749	0.571536	0.960588	0.83198	0.322422	1.11177	0.0107277	0.235992	0.426062	0.322422	0.731449	0.243786	0.664934	0.426062	1.48256	-1.77333	0.0166636	0.685019
Cluster 3	102183896	3.75149	1.04362	1.32549	0.000198278	0.0199546	2.31155	3.75149	-0.541834	0.291957	0.838164	2.96637	2.31155	0.522814	0.409494	0.935216	2.31155	1.04362	0.793309	0.122682	0.585719	2.96637	1.04362	1.30196	0.0160647	0.21611	2.96637	3.75149	-0.0191442	0.971584	0.997934
Cluster 3	102186617	5.37151	2.10604	1.40683	0.000762321	0.0415123	3.75433	5.37151	-0.634862	0.154173	0.791663	3.37484	3.75433	-0.0976225	0.769597	0.97534	3.75433	2.10604	0.776858	0.000460697	0.0480123	3.37484	2.10604	0.672025	0.016925	0.222045	3.37484	5.37151	-0.737437	0.110717	0.835791
Cluster 3	102175426	2.58004	0.613819	2.0035	0.00222946	0.0709336	1.542	2.58004	-1.39948	0.0492052	0.685489	1.54513	1.542	0.57603	0.229646	0.895897	1.542	0.613819	0.60963	0.184829	0.659851	1.54513	0.613819	1.17681	0.000591509	0.0364169	1.54513	2.58004	-0.829277	0.209225	0.867977
Cluster 3	102183719	3.66744	0.724863	2.17798	4.52618e-05	0.0102533	1.52302	3.66744	-1.0542	0.055968	0.688548	1.54399	1.52302	-0.1875	0.705972	0.969703	1.52302	0.724863	1.12885	0.00623522	0.179572	1.54399	0.724863	0.933193	0.0496124	0.36057	1.54399	3.66744	-1.24664	0.0328924	0.756292
Cluster 3	102188619	1.85675	0.201903	2.61761	4.14772e-05	0.00992531	0.160731	1.85675	-2.29186	0.00242315	0.324398	0.21399	0.160731	0.506362	0.615197	0.966907	0.160731	0.201903	0.334277	0.630617	0.917516	0.21399	0.201903	0.836752	0.342681	0.74305	0.21399	1.85675	-1.78249	0.0474477	0.788783
Cluster 3	102179229	3.56358	0.812653	2.24112	0.000917018	0.0456728	1.39324	3.56358	-1.39475	0.13398	0.773205	1.17837	1.39324	-0.327316	0.615457	0.966907	1.39324	0.812653	0.849978	0.153625	0.624752	1.17837	0.812653	0.515469	0.325414	0.733062	1.17837	3.56358	-1.72961	0.0496226	0.788783
Cluster 3	102190346	5.36736	2.45019	1.30585	1.39926e-05	0.00512176	3.58405	5.36736	-0.620322	0.0549887	0.686538	4.15591	3.58405	0.278381	0.263184	0.908473	3.58405	2.45019	0.691197	0.00571719	0.173715	4.15591	2.45019	0.958738	7.36047e-06	0.00182494	4.15591	5.36736	-0.346282	0.246867	0.87343
Cluster 3	102183591	0.781495	0.281236	1.56813	5.80717e-05	0.0109352	0.488876	0.781495	-0.721731	0.15653	0.794962	0.483273	0.488876	-0.0772967	0.885119	0.989087	0.488876	0.281236	0.854286	0.039006	0.400047	0.483273	0.281236	0.767757	0.0652715	0.406668	0.483273	0.781495	-0.804267	0.115257	0.835791
Cluster 3	106503162	5.66226	2.09382	1.43261	0.000103923	0.0147131	2.98929	5.66226	-0.855861	0.0262563	0.627148	3.54393	2.98929	0.177601	0.656467	0.969703	2.98929	2.09382	0.583494	0.0494535	0.43371	3.54393	2.09382	0.75129	0.05125	0.364427	3.54393	5.66226	-0.683427	0.118534	0.835791
Cluster 3	102179940	11.1204	2.63008	2.25442	7.49445e-05	0.0125767	4.24494	11.1204	-1.32778	0.0365903	0.667699	4.64642	4.24494	-0.070636	0.877909	0.98779	4.24494	2.63008	0.935708	0.0299528	0.365218	4.64642	2.63008	0.850639	0.00322021	0.0980471	4.64642	11.1204	-1.40366	0.0159091	0.671567
Cluster 3	102174969	14.2604	3.75563	2.00519	0.000199214	0.0199546	7.53484	14.2604	-0.940281	0.0987825	0.755091	11.4706	7.53484	0.555835	0.229583	0.895897	7.53484	3.75563	1.07116	0.0470512	0.42736	11.4706	3.75563	1.61527	7.36366e-05	0.00957038	11.4706	14.2604	-0.392606	0.40725	0.908109
Cluster 3	102182167	1.94049	0.116346	2.98323	0.0001425	0.0170903	0.292203	1.94049	-2.0506	0.0148826	0.549538	0.100354	0.292203	-0.309383	0.667276	0.969703	0.292203	0.116346	0.936443	0.102444	0.552292	0.100354	0.116346	0.617394	0.306138	0.716862	0.100354	1.94049	-2.37194	0.00562278	0.539657
Cluster 3	106503205	1.67579	0.30756	2.5388	0.000162538	0.0180491	0.394597	1.67579	-2.11897	0.0155566	0.551795	0.65037	0.394597	0.626412	0.576224	0.961298	0.394597	0.30756	0.424735	0.637358	0.918672	0.65037	0.30756	1.04511	0.269399	0.687076	0.65037	1.67579	-1.49356	0.103452	0.830297
Cluster 3	102175056	1.94924	0.345566	2.44732	2.59e-09	6.2863e-06	0.761462	1.94924	-1.20303	0.0317952	0.657907	1.48964	0.761462	0.645529	0.248874	0.902618	0.761462	0.345566	1.24862	0.0204487	0.306069	1.48964	0.345566	1.88411	1.98652e-06	0.000779141	1.48964	1.94924	-0.560285	0.211893	0.86811
Cluster 3	102173232	1.9536	1.32983	0.592688	0.684058	0.872337	0.009212	1.9536	-7.56097	0.000749922	0.198148	1.82126	0.009212	7.3865	6.91721e-11	1.25623e-06	0.009212	1.32983	-6.91546	1.58925e-07	0.000117362	1.82126	1.32983	0.473032	0.615935	0.886159	1.82126	1.9536	-0.12283	0.927381	0.993841
Cluster 3	102184664	7.12987	1.09947	1.71994	0.000597058	0.0364892	0.995508	7.12987	-2.1709	3.86226e-05	0.0385668	1.98328	0.995508	0.414874	0.496084	0.950266	0.995508	1.09947	-0.443225	0.284952	0.744487	1.98328	1.09947	-0.0344749	0.952327	0.988892	1.98328	7.12987	-1.75882	0.00531797	0.539657
Cluster 3	102185507	6.90766	2.49871	1.3919	0.000653428	0.0381503	3.46191	6.90766	-1.09285	0.00762757	0.448725	4.37495	3.46191	0.385256	0.302652	0.917451	3.46191	2.49871	0.304175	0.344589	0.791352	4.37495	2.49871	0.680057	0.0683512	0.415679	4.37495	6.90766	-0.712566	0.104506	0.831781
Cluster 3	102174780	2.64503	0.191299	2.21564	4.13892e-05	0.00992531	0.532268	2.64503	-0.765722	0.191273	0.806554	1.33094	0.532268	0.17295	0.777836	0.976035	0.532268	0.191299	1.45995	0.00458652	0.155019	1.33094	0.191299	1.62225	0.0045034	0.116123	1.33094	2.64503	-0.591989	0.343517	0.890036
Cluster 3	102191280	34.3778	6.48646	2.39564	8.21233e-06	0.00387576	15.1169	34.3778	-0.855829	0.315281	0.844007	13.2697	15.1169	-0.657441	0.352635	0.928174	15.1169	6.48646	1.54559	0.0148405	0.271882	13.2697	6.48646	0.880457	0.102232	0.489146	13.2697	34.3778	-1.51668	0.0572549	0.794855
Cluster 3	102181542	11.318	4.22374	1.36669	0.000728302	0.0403057	7.05677	11.318	-0.505142	0.24382	0.821953	7.90163	7.05677	-0.0888978	0.840244	0.984511	7.05677	4.22374	0.86779	0.0367398	0.392941	7.90163	4.22374	0.769586	0.0617461	0.397149	7.90163	11.318	-0.600854	0.160777	0.855017
Cluster 3	102183647	1.55656	0.350535	1.26975	0.000824266	0.0431098	0.700021	1.55656	-0.935724	0.0353654	0.665241	0.505794	0.700021	0.142458	0.747296	0.972067	0.700021	0.350535	0.342319	0.335644	0.786205	0.505794	0.350535	0.473323	0.202852	0.626275	0.505794	1.55656	-0.796916	0.0785852	0.809325
Cluster 3	108638598	2.89609	0.603135	2.19189	2.0702e-05	0.00651347	1.66662	2.89609	-0.794726	0.191965	0.806554	1.31825	1.66662	-0.258949	0.658501	0.969703	1.66662	0.603135	1.40519	0.00668505	0.185623	1.31825	0.603135	1.13278	0.0158558	0.214732	1.31825	2.89609	-1.0577	0.0680593	0.798386
Cluster 3	102176375	3.10423	0.66567	2.31682	5.76367e-05	0.0109352	1.43631	3.10423	-1.19573	0.00723753	0.440974	2.34	1.43631	0.903865	0.122326	0.86526	1.43631	0.66567	1.12196	0.0627903	0.470155	2.34	0.66567	2.01918	0.003408	0.0995542	2.34	3.10423	-0.294343	0.602436	0.943134
Cluster 3	102169145	2.17561	0.846812	1.4536	NA	1	0.065382	2.17561	-4.93837	NA	1	0.825747	0.065382	3.54558	6.72543e-05	0.122141	0.065382	0.846812	-3.47846	0.000403147	0.0444639	0.825747	0.846812	0.0574016	0.950253	0.988464	0.825747	2.17561	-1.39678	0.458582	0.919179
Cluster 3	102178966	10.0006	5.18576	1.03659	0.0436631	0.275929	2.40068	10.0006	-2.07095	2.36208e-06	0.0042456	9.24787	2.40068	1.84528	0.00561384	0.505833	2.40068	5.18576	-1.02821	0.0699595	0.487793	9.24787	5.18576	0.803457	0.267991	0.685497	9.24787	10.0006	-0.231374	0.707682	0.963179
Cluster 3	102188188	6.12545	2.73645	1.26651	0.000673594	0.0389264	4.03234	6.12545	-0.638944	0.108213	0.757102	4.65599	4.03234	0.171736	0.506588	0.951903	4.03234	2.73645	0.634349	0.00803138	0.205364	4.65599	2.73645	0.795622	5.64021e-05	0.00776903	4.65599	6.12545	-0.471586	0.213915	0.868389
Cluster 3	102178326	3.22612	0.999942	1.74271	0.000449727	0.0318158	1.83459	3.22612	-0.794882	0.141544	0.782863	1.82745	1.83459	0.000465528	0.999086	0.999813	1.83459	0.999942	0.951976	0.0139395	0.265916	1.82745	0.999942	0.942205	0.00300412	0.0945595	1.82745	3.22612	-0.801527	0.113568	0.835791
Cluster 3	102187649	6.09157	2.54042	1.37965	0.000242019	0.0225533	3.25453	6.09157	-0.956104	0.0232146	0.614975	3.57931	3.25453	0.157613	0.618973	0.966907	3.25453	2.54042	0.43127	0.0899502	0.529679	3.57931	2.54042	0.577704	0.0107807	0.178244	3.57931	6.09157	-0.801651	0.0491408	0.788783
Cluster 3	106503770	3.50277	1.46024	1.37779	1.357e-05	0.00512176	2.02182	3.50277	-0.832376	0.0463684	0.682468	2.59869	2.02182	0.308974	0.456155	0.944258	2.02182	1.46024	0.554734	0.104254	0.555443	2.59869	1.46024	0.852684	0.00535478	0.126013	2.59869	3.50277	-0.524897	0.180509	0.859366
Cluster 3	102183575	10.5314	4.13098	1.62712	0.000531362	0.0341813	5.94908	10.5314	-0.845479	0.0182421	0.569613	9.11218	5.94908	0.544131	0.0940606	0.849023	5.94908	4.13098	0.790083	0.0880374	0.525225	9.11218	4.13098	1.32405	0.00394732	0.106202	9.11218	10.5314	-0.300439	0.398481	0.904547
Cluster 3	102172129	8.17033	2.41148	1.69806	0.000627736	0.03782	4.20788	8.17033	-0.994454	0.105003	0.756216	4.796	4.20788	0.0747429	0.888711	0.989697	4.20788	2.41148	0.71287	0.213291	0.686648	4.796	2.41148	0.775101	0.0241339	0.257193	4.796	8.17033	-0.924464	0.0459034	0.788783
Cluster 3	108634473	15.1469	7.07036	1.20522	0.00064194	0.0380927	10.4875	15.1469	-0.524814	0.227949	0.812654	11.3839	10.4875	0.112623	0.774068	0.975392	10.4875	7.07036	0.687172	0.076717	0.504566	11.3839	7.07036	0.787732	0.00477128	0.120902	11.3839	15.1469	-0.416617	0.249251	0.87343
Cluster 3	102185095	1.92851	0.73345	1.564	0.000411716	0.0300217	1.08618	1.92851	-1.20987	0.0101874	0.50443	1.32199	1.08618	0.384193	0.430608	0.939383	1.08618	0.73345	0.36305	0.212284	0.686371	1.32199	0.73345	0.734969	0.110383	0.504458	1.32199	1.92851	-0.83001	0.136357	0.843949
Cluster 3	102169580	4.85307	2.26725	1.06386	0.000244755	0.022597	3.03249	4.85307	-0.793782	0.0540178	0.685489	2.88222	3.03249	0.16112	0.695924	0.969703	3.03249	2.26725	0.277346	0.43034	0.83602	2.88222	2.26725	0.426718	0.129227	0.536345	2.88222	4.85307	-0.636991	0.0788244	0.809325
Cluster 3	108634746	63.5806	18.6741	1.92119	0.000304602	0.0258902	27.5292	63.5806	-1.28617	0.04969	0.685489	42.4906	27.5292	0.567936	0.350793	0.928174	27.5292	18.6741	0.649575	0.248522	0.715435	42.4906	18.6741	1.20334	0.00624142	0.137123	42.4906	63.5806	-0.717335	0.217114	0.868389
Cluster 3	102174924	3.20424	1.16777	1.65086	0.000836548	0.0433322	1.6709	3.20424	-1.00532	0.0596134	0.695774	1.76248	1.6709	-0.052916	0.906848	0.991223	1.6709	1.16777	0.651272	0.100509	0.549629	1.76248	1.16777	0.587131	0.131137	0.540099	1.76248	3.20424	-1.06463	0.0440463	0.788783
Cluster 3	108634776	108.259	17.0882	2.69092	1.01666e-07	0.000143943	53.6307	108.259	-0.9972	0.11865	0.763198	45.9161	53.6307	-0.201783	0.743255	0.971843	53.6307	17.0882	1.70924	0.00219358	0.109691	45.9161	17.0882	1.49113	0.000897416	0.0460597	45.9161	108.259	-1.19582	0.0366476	0.77604
Cluster 3	108634846	52.8108	3.38117	4.16277	2.69222e-06	0.0016336	10.9696	52.8108	-2.39333	0.0217266	0.600527	11.4896	10.9696	0.0885435	0.89356	0.990568	10.9696	3.38117	1.78893	0.00825286	0.206748	11.4896	3.38117	1.86322	0.000161203	0.0156929	11.4896	52.8108	-2.29862	0.0101229	0.626316
Cluster 3	108635078	23.0871	5.75146	2.1553	4.42168e-05	0.0101617	10.0935	23.0871	-1.27717	0.0485325	0.685489	12.1564	10.0935	0.221978	0.690257	0.969703	10.0935	5.75146	0.892464	0.089265	0.529387	12.1564	5.75146	1.10178	0.00178253	0.0712878	12.1564	23.0871	-1.05354	0.0592005	0.794855
Cluster 3	108635079	10.5565	3.25816	1.85	0.000821376	0.0431098	5.04362	10.5565	-1.15335	0.0712312	0.712721	5.82201	5.04362	0.163054	0.758298	0.974161	5.04362	3.25816	0.711314	0.141619	0.610198	5.82201	3.25816	0.861101	0.0224199	0.250829	5.82201	10.5565	-0.988717	0.091471	0.818539
Cluster 3	108635081	138.728	39.1856	1.96227	0.00020545	0.0202942	74.1148	138.728	-0.98055	0.140552	0.782863	92.0307	74.1148	0.247973	0.682779	0.969703	74.1148	39.1856	0.996356	0.0889745	0.528689	92.0307	39.1856	1.22985	0.00245923	0.0848991	92.0307	138.728	-0.732513	0.189428	0.860724
Cluster 3	102173893	1.7606	0.0064756	6.94019	2.77815e-05	0.00773782	0.233449	1.7606	-3.0038	0.114293	0.758925	0.137707	0.233449	-0.178386	0.95144	0.992881	0.233449	0.0064756	3.96695	0.192825	1	0.137707	0.0064756	3.76893	0.216184	1	0.137707	1.7606	-3.18125	0.0512695	0.788783
Cluster 3	102175804	5.60454	0.744823	3.04858	0.000184535	0.0190016	1.08073	5.60454	-2.51783	0.0416039	0.67382	1.95139	1.08073	0.81035	0.500592	0.950464	1.08073	0.744823	0.530101	0.675206	0.930739	1.95139	0.744823	1.34499	0.0167716	0.221235	1.95139	5.60454	-1.70795	0.0292024	0.736844
Cluster 3	108636353	16.3855	9.73008	1.02298	0.0108651	0.150324	6.6876	16.3855	-1.63989	4.53846e-05	0.0407871	9.16393	6.6876	0.601835	0.171662	0.881761	6.6876	9.73008	-0.608812	0.204428	0.678297	9.16393	9.73008	-0.0190235	0.965766	0.992764	9.16393	16.3855	-1.04403	0.00387972	0.509953
Cluster 3	102173977	2.96412	0.0077868	12.0136	1.85218e-10	7.86714e-07	1.35169	2.96412	-0.855968	0.764981	0.955377	0.0040964	1.35169	-12.4529	3.87161e-05	0.100446	1.35169	0.0077868	11.1459	0.000158129	0.026076	0.0040964	0.0077868	-1.18713	0.700667	1	0.0040964	2.96412	-13.1822	3.75387e-10	6.08502e-06
Cluster 3	102185420	3.84851	0.709659	0.925334	0.0102091	0.14527	1.90784	3.84851	0.529752	0.187949	0.803739	1.74806	1.90784	-0.683397	0.147661	0.875503	1.90784	0.709659	1.45664	0.000399331	0.044331	1.74806	0.709659	0.767217	0.0822455	0.444388	1.74806	3.84851	-0.153588	0.722943	0.966064
Cluster 3	102177297	1.34175	0.557288	0.581259	0.232096	0.553304	0.181679	1.34175	-1.85329	0.061442	0.698961	0.316013	0.181679	-0.221774	0.836366	0.983971	0.181679	0.557288	-1.25293	0.178407	0.654292	0.316013	0.557288	-1.49619	0.000705404	0.0397493	0.316013	1.34175	-2.07909	0.000586954	0.288319
Cluster 3	102170114	5.08608	1.12486	2.01847	7.18562e-05	0.0124575	1.63573	5.08608	-1.44571	0.022301	0.611035	2.29798	1.63573	0.118575	0.842898	0.984823	1.63573	1.12486	0.583138	0.266978	0.731223	2.29798	1.12486	0.692334	0.107102	0.499998	2.29798	5.08608	-1.32801	0.0211893	0.709435
Cluster 3	102174183	12.0084	4.17308	0.567563	0.147532	0.453241	4.66624	12.0084	-1.34137	0.00312689	0.35519	3.98185	4.66624	-0.283898	0.470755	0.944673	4.66624	4.17308	-0.768036	0.00815404	0.205512	3.98185	4.17308	-1.06194	0.000320177	0.0243395	3.98185	12.0084	-1.63098	0.000347804	0.216842
Cluster 3	102180190	1.74006	0.6528	1.94019	5.7854e-05	0.0109352	1.10095	1.74006	-0.911818	0.171287	0.800598	1.59485	1.10095	0.925905	0.164679	0.881761	1.10095	0.6528	1.04061	0.0876292	0.525187	1.59485	0.6528	1.95376	3.51017e-05	0.00571414	1.59485	1.74006	0.0151213	0.978795	0.998149
Cluster 3	102176102	0.862745	0.442192	-0.8929	0.305458	0.622507	0.03447	0.862745	-2.47409	0.0749816	0.720653	0.157566	0.03447	2.00413	0.162297	0.881761	0.03447	0.442192	-3.35029	0.000440505	0.0470564	0.157566	0.442192	-1.36823	0.135451	0.544156	0.157566	0.862745	-0.477759	0.69564	0.962771
Cluster 3	102190035	1.97465	0.938714	1.2354	8.80045e-05	0.0138444	1.16599	1.97465	-0.927872	0.00447708	0.376033	1.46737	1.16599	0.36562	0.193504	0.883871	1.16599	0.938714	0.314541	0.260699	0.72709	1.46737	0.938714	0.671863	0.0141811	0.201992	1.46737	1.97465	-0.564687	0.0712515	0.802502
Cluster 3	100860755	0.946099	0.0498898	4.34311	1.58176e-05	0.00548452	0.368141	0.946099	-1.49487	0.0962522	0.751707	0.592964	0.368141	0.728894	NA	1	0.368141	0.0498898	2.85677	0.00389613	0.144459	0.592964	0.0498898	3.56465	0.00859009	0.160229	0.592964	0.946099	-0.763674	0.521399	0.930203
Cluster 3	102174022	0.968051	0.113516	2.93229	6.24729e-07	0.000505436	0.196165	0.968051	-0.767136	0.291947	0.838164	0.87668	0.196165	-0.110324	0.904381	0.991223	0.196165	0.113516	2.15272	0.0129091	0.257955	0.87668	0.113516	2.03695	0.0203304	0.243602	0.87668	0.968051	-0.88731	0.226437	0.868389
Cluster 3	102179845	22.6121	6.55499	1.62328	1.47943e-05	0.00523658	14.6751	22.6121	-0.709381	0.0988541	0.755091	15.4157	14.6751	0.159462	0.697785	0.969703	14.6751	6.55499	0.922166	0.0188101	0.300272	15.4157	6.55499	1.07089	0.00187576	0.0731424	15.4157	22.6121	-0.553631	0.15996	0.855017
Cluster 3	102173175	1.29154	0.116988	2.19484	7.46264e-05	0.0125767	0.18993	1.29154	-0.960975	0.167913	0.800598	0.575755	0.18993	0.220545	0.769305	0.975204	0.18993	0.116988	1.24102	0.063233	0.470446	0.575755	0.116988	1.45277	0.0199239	0.24052	0.575755	1.29154	-0.737962	0.259252	0.876407
Cluster 3	102170783	20.1886	6.97389	1.7546	2.54203e-07	0.000287928	7.74418	20.1886	-1.38111	0.00238404	0.324398	9.18026	7.74418	-0.0173815	0.971046	0.996236	7.74418	6.97389	0.375837	0.368911	0.804968	9.18026	6.97389	0.349826	0.336776	0.738233	9.18026	20.1886	-1.4066	0.000643117	0.306615
Cluster 3	108636641	7.5729	2.72979	1.7785	0.000919369	0.0456728	3.87299	7.5729	-1.05767	0.0952309	0.751707	3.15175	3.87299	-0.217864	0.719492	0.969703	3.87299	2.72979	0.721575	0.183504	0.658608	3.15175	2.72979	0.49743	0.300742	0.711504	3.15175	7.5729	-1.28472	0.0304911	0.744368
Cluster 3	102179003	18.2592	5.56811	1.45984	0.000974338	0.0477061	11.7356	18.2592	-0.609029	0.186685	0.803739	10.2983	11.7356	0.158527	0.661924	0.969703	11.7356	5.56811	0.857532	0.0236154	0.328136	10.2983	5.56811	1.00406	0.00231218	0.0811832	10.2983	18.2592	-0.455808	0.29055	0.879508
Cluster 3	102177981	5.88137	1.11926	1.65415	0.00227148	0.0713353	1.36327	5.88137	-1.44338	0.0133096	0.534045	2.08374	1.36327	0.883586	0.0141212	0.637946	1.36327	1.11926	0.219321	0.504677	0.874049	2.08374	1.11926	1.09219	2.20396e-05	0.00413012	2.08374	5.88137	-0.56636	0.303452	0.883607
Cluster 3	108636724	2.06431	1.05785	1.1685	0.000684854	0.0391181	1.36929	2.06431	-0.210261	0.577502	0.91878	1.93276	1.36929	0.33274	0.405762	0.935216	1.36929	1.05785	0.965172	0.0132133	0.260894	1.93276	1.05785	1.28705	0.000497116	0.0324046	1.93276	2.06431	0.118066	0.740992	0.968589
Cluster 3	100861413	3.75462	1.02379	0.492783	0.795443	0.919979	0.0437436	3.75462	-4.69254	0.00847537	0.458844	0.558535	0.0437436	3.19175	0.000361871	0.2919	0.0437436	1.02379	-4.1944	0.000341389	0.0404419	0.558535	1.02379	-1.01072	0.367588	0.758137	0.558535	3.75462	-1.50457	0.356962	0.895797
Cluster 3	102177246	2.78729	1.64423	-0.10022	0.812034	0.927555	1.19285	2.78729	-1.01893	0.0230749	0.614975	1.50251	1.19285	0.326191	0.296466	0.917451	1.19285	1.64423	-1.11349	8.18941e-05	0.0179096	1.50251	1.64423	-0.798538	0.00747034	0.150328	1.50251	2.78729	-0.700114	0.118805	0.835791
Cluster 3	102190430	1.7025	0.549044	1.78732	5.18968e-05	0.0105457	0.962994	1.7025	-1.12407	0.0439794	0.68068	1.00775	0.962994	0.25729	0.616874	0.966907	0.962994	0.549044	0.673049	0.194142	0.668135	1.00775	0.549044	0.913949	0.009722	0.170119	1.00775	1.7025	-0.871412	0.0499042	0.788783
Cluster 3	102174135	69.6191	35.7713	1.19585	0.000424656	0.0305301	46.2657	69.6191	-0.58792	0.10249	0.755158	37.2128	46.2657	-0.407981	0.256529	0.905546	46.2657	35.7713	0.611893	0.105207	0.556006	37.2128	35.7713	0.196674	0.55876	0.862545	37.2128	69.6191	-1.00092	0.00167859	0.415899
Cluster 3	102170625	1.62311	0.50147	-1.2716	0.0167978	0.181082	0.0985984	1.62311	-0.623797	0.297831	0.839772	0.181175	0.0985984	-0.444883	0.449141	0.944258	0.0985984	0.50147	-1.88639	0.000699061	0.0590724	0.181175	0.50147	-2.33927	6.60213e-06	0.00177276	0.181175	1.62311	-1.06826	0.0587155	0.794855
Cluster 3	108637942	4.77802	1.2855	2.10727	0.000395721	0.0300148	1.93822	4.77802	-1.47047	0.0227576	0.612344	1.73824	1.93822	-0.147248	0.788196	0.976901	1.93822	1.2855	0.644862	0.250719	0.715504	1.73824	1.2855	0.485145	0.293175	0.706262	1.73824	4.77802	-1.62378	0.00552286	0.539657
Cluster 3	102179226	8.35328	3.21728	1.3352	0.000156172	0.0179054	5.01709	8.35328	-0.833028	0.0869765	0.738862	5.12639	5.01709	-0.177062	0.720163	0.969703	5.01709	3.21728	0.511154	0.269801	0.73321	5.12639	3.21728	0.322189	0.3608	0.754736	5.12639	8.35328	-1.01531	0.0101873	0.626316
Cluster 3	102172752	21.5669	6.56818	1.58779	0.000123035	0.0160798	13.3643	21.5669	-0.559356	0.253777	0.826205	12.517	13.3643	-0.0649046	0.880426	0.988055	13.3643	6.56818	1.0378	0.0298637	0.364946	12.517	6.56818	0.961675	0.0024734	0.084992	12.517	21.5669	-0.626233	0.0893	0.818539
Cluster 3	102174157	15.0019	3.04571	1.57289	0.000171164	0.0181819	8.94903	15.0019	-0.477281	0.341057	0.853352	8.90953	8.94903	-0.0583533	0.887046	0.989171	8.94903	3.04571	1.10299	0.00543225	0.170548	8.90953	3.04571	1.03263	7.7515e-05	0.00991453	8.90953	15.0019	-0.540361	0.210941	0.86811
Cluster 3	102183457	11.6314	4.82466	1.13079	0.000278246	0.0242431	7.83716	11.6314	-0.197706	0.657996	0.936917	8.12518	7.83716	-0.221129	0.608243	0.966907	7.83716	4.82466	0.94122	0.0179801	0.294088	8.12518	4.82466	0.707515	0.00727748	0.148461	8.12518	11.6314	-0.421822	0.241135	0.873061
Cluster 3	102175444	3.79423	0.643172	2.50484	0.000142838	0.0170903	0.914849	3.79423	-1.90633	0.0133407	0.534045	1.11466	0.914849	0.519004	0.473793	0.944673	0.914849	0.643172	0.605146	0.427784	0.834724	1.11466	0.643172	1.12195	0.0468592	0.353054	1.11466	3.79423	-1.38456	0.0268826	0.736844
Cluster 3	102182929	44.8422	7.82457	1.94649	4.84403e-05	0.0105457	16.1189	44.8422	-1.26828	0.0171206	0.557475	18.9048	16.1189	0.143317	0.741079	0.971799	16.1189	7.82457	0.683117	0.0674288	0.481412	18.9048	7.82457	0.813078	0.0166926	0.221051	18.9048	44.8422	-1.13506	0.0272439	0.736844
Cluster 3	102175823	87.7236	16.1632	1.93197	0.000888437	0.0448647	40.698	87.7236	-0.784204	0.254147	0.826205	33.264	40.698	-0.633262	0.328009	0.92469	40.698	16.1632	1.14763	0.101065	0.550398	33.264	16.1632	0.501103	0.323374	0.731755	33.264	87.7236	-1.43202	0.00716395	0.579804
Cluster 3	102190095	35.4979	10.5509	1.43314	0.000406055	0.0300217	18.3779	35.4979	-0.978341	0.0328198	0.66124	21.17	18.3779	-0.00679534	0.987674	0.998505	18.3779	10.5509	0.460329	0.278508	0.740178	21.17	10.5509	0.441411	0.240069	0.661664	21.17	35.4979	-0.990831	0.0190961	0.70047
Cluster 3	102170846	12.9381	2.42176	1.42895	0.00100317	0.048011	6.91666	12.9381	-0.688469	0.141927	0.782863	5.94779	6.91666	0.00109979	0.997689	0.999813	6.91666	2.42176	0.746477	0.00344358	0.138996	5.94779	2.42176	0.735812	0.0243534	0.257193	5.94779	12.9381	-0.69171	0.162305	0.855017
Cluster 3	102183289	0.59601	0.29622	-1.80216	0.0176569	0.185526	0.037728	0.59601	-0.697441	0.435664	0.884997	0.060131	0.037728	0.674389	0.316359	0.919229	0.037728	0.29622	-2.49685	1.75843e-06	0.000807215	0.060131	0.29622	-1.83053	0.00275042	0.0902442	0.060131	0.59601	-0.0254314	0.978121	0.998149
Cluster 3	102183041	2.58103	0.321152	2.02243	0.000247787	0.0226339	1.21391	2.58103	-0.332287	0.641238	0.934437	0.957538	1.21391	-0.0333707	0.963764	0.995487	1.21391	0.321152	1.70038	0.00597807	0.17628	0.957538	0.321152	1.65445	0.00464089	0.11853	0.957538	2.58103	-0.369106	0.58995	0.938743
Cluster 3	106503766	4.00028	0.536986	2.44201	0.000342648	0.0278734	1.48692	4.00028	-1.53128	0.0255177	0.625899	1.09769	1.48692	-0.461082	0.455014	0.944258	1.48692	0.536986	0.9167	0.0926275	0.533472	1.09769	0.536986	0.444029	0.464821	0.817939	1.09769	4.00028	-1.99519	0.00569228	0.539657
Cluster 3	102191029	9.77996	3.49155	1.42653	0.000990219	0.0478541	5.9304	9.77996	-0.637787	0.179766	0.802301	6.36364	5.9304	-0.1032	0.784958	0.976814	5.9304	3.49155	0.797011	0.0432438	0.415674	6.36364	3.49155	0.682936	0.024297	0.257193	6.36364	9.77996	-0.744089	0.0775324	0.805891
Cluster 3	108634577	30.544	6.39235	2.32224	0.000141668	0.0170903	10.8419	30.544	-1.44652	0.0320979	0.659202	17.8934	10.8419	0.181256	0.772011	0.975392	10.8419	6.39235	0.886947	0.146062	0.616175	17.8934	6.39235	1.05289	0.0511801	0.364315	17.8934	30.544	-1.27308	0.0426647	0.788783
Cluster 3	102169859	14.784	3.00006	1.73036	7.93185e-05	0.0130837	6.67721	14.784	-0.651253	0.224932	0.811241	6.23599	6.67721	-0.28268	0.5114	0.952641	6.67721	3.00006	1.08639	0.00899321	0.216666	6.23599	3.00006	0.792435	0.000446602	0.0303825	6.23599	14.784	-0.939156	0.037897	0.779208
Cluster 3	108634655	122.009	28.0745	2.33145	0.000505	0.0332556	64.7773	122.009	-0.954312	0.305593	0.841408	53.7934	64.7773	-0.417338	0.48095	0.945252	64.7773	28.0745	1.39542	0.0367235	0.392941	53.7934	28.0745	0.964424	0.0306773	0.288777	53.7934	122.009	-1.3699	0.0247543	0.732832
Cluster 3	108634774	7.14414	1.76592	2.18769	0.000234027	0.0220895	3.31676	7.14414	-1.21849	0.0804394	0.728739	3.72928	3.31676	0.130349	0.826442	0.98211	3.31676	1.76592	0.98428	0.0699121	0.487793	3.72928	1.76592	1.10023	0.00891465	0.163445	3.72928	7.14414	-1.08723	0.0868578	0.818023
Cluster 3	108635080	673.302	291.667	1.48207	0.000101896	0.014548	199.606	673.302	-1.09821	0.0264537	0.628012	435.298	199.606	0.116358	0.81018	0.978967	199.606	291.667	0.395053	0.403387	0.823019	435.298	291.667	0.500644	0.15315	0.566961	435.298	673.302	-0.983842	0.014627	0.671567
Cluster 3	108635303	59.5739	13.6629	2.01196	5.30166e-05	0.0105971	20.0957	59.5739	-1.59359	0.00579436	0.40771	22.3743	20.0957	0.0452874	0.924081	0.991748	20.0957	13.6629	0.431113	0.307558	0.763672	22.3743	13.6629	0.462579	0.164425	0.581682	22.3743	59.5739	-1.54992	0.00375551	0.509953
Cluster 3	108635405	63.2346	1.12682	6.01292	4.86593e-08	8.26721e-05	6.08112	63.2346	-3.52308	0.00442955	0.374748	12.1696	6.08112	0.516739	0.475708	0.945042	6.08112	1.12682	2.51137	0.00026546	0.0360707	12.1696	1.12682	3.01292	1.68536e-08	2.71612e-05	12.1696	63.2346	-3.00107	0.00923656	0.626316
Cluster 3	XLOC_002779	0.856007	0.152945	2.55792	0.000165185	0.0181203	0.281244	0.856007	-1.60895	0.0377199	0.667699	0.227203	0.281244	-0.313452	0.771281	0.975392	0.281244	0.152945	0.953883	0.147056	0.617709	0.227203	0.152945	0.629601	0.529866	0.847828	0.227203	0.856007	-1.92636	0.0604405	0.794855
Cluster 3	XLOC_005182	0.705984	0.021637	5.13734	0.000391294	0.0299463	0.357018	0.705984	-1.00571	0.446594	0.885607	0.16115	0.357018	-1.05428	0.368453	0.931087	0.357018	0.021637	4.13893	0.00750779	0.198054	0.16115	0.021637	3.05446	0.0171906	1	0.16115	0.705984	-2.0685	0.06751	0.798386
Cluster 3	XLOC_006907	1.45447	0.11676	3.70635	0.000111837	0.0153235	0.200722	1.45447	-2.86887	0.00798504	0.451521	0.37099	0.200722	0.76182	0.49447	0.949235	0.200722	0.11676	0.83919	0.310339	0.766365	0.37099	0.11676	1.59424	0.0782777	0.438594	0.37099	1.45447	-2.12356	0.0656318	0.796922
Cluster 3	XLOC_013893	1.21677	0.223664	2.53364	0.00103479	0.0482996	0.62714	1.21677	-0.982318	0.25256	0.826205	0.30577	0.62714	-1.13264	0.231047	0.895897	0.62714	0.223664	1.55269	0.0110906	0.240147	0.30577	0.223664	0.411406	0.62794	0.89088	0.30577	1.21677	-2.12651	0.036813	0.777003
Cluster 3	XLOC_011408	1.2541	0.24301	2.44712	0.000122968	0.0160798	0.428889	1.2541	-1.5731	0.0326373	0.660415	0.588689	0.428889	0.405433	0.503263	0.950851	0.428889	0.24301	0.878374	0.141756	0.610635	0.588689	0.24301	1.2788	0.00196758	0.074586	0.588689	1.2541	-1.17523	0.0674767	0.798386
Cluster 3	XLOC_011425	0.878166	0.151288	2.59453	5.83238e-05	0.0109352	0.309348	0.878166	-1.51694	0.0463617	0.682468	0.336298	0.309348	0.102858	0.886839	0.989171	0.309348	0.151288	1.08401	0.0991796	0.548046	0.336298	0.151288	1.17617	0.0367577	0.314852	0.336298	0.878166	-1.41962	0.0426306	0.788783
Cluster 3	XLOC_022929	1.54285	0.182498	3.28438	0.00030477	0.0258902	0.410608	1.54285	-1.34123	0.193047	0.806615	0.376841	0.410608	-0.689252	0.498945	0.950464	0.410608	0.182498	1.94791	NA	1	0.376841	0.182498	1.24465	0.132022	0.540587	0.376841	1.54285	-2.04797	0.0587427	0.794855
Cluster 3	XLOC_020983	0.900571	0.323697	1.54946	0.000991444	0.0478541	0.543284	0.900571	-0.745692	0.221115	0.811241	0.43336	0.543284	-0.383916	0.50168	0.950464	0.543284	0.323697	0.80756	0.177754	0.653568	0.43336	0.323697	0.417806	0.270522	0.687876	0.43336	0.900571	-1.13398	0.00959929	0.626316
Cluster 3	XLOC_027662	0.791261	0.316668	1.38589	0.000700513	0.0394097	0.484533	0.791261	-0.711294	0.197193	0.806615	0.425653	0.484533	-0.246523	0.656099	0.969703	0.484533	0.316668	0.679018	0.235671	0.707625	0.425653	0.316668	0.425734	0.279391	0.694642	0.425653	0.791261	-0.962724	0.0124757	0.671365
Cluster 3	XLOC_040401	1.32504	0.227299	2.60155	0.00011757	0.0156055	0.459238	1.32504	-1.55318	0.102006	0.755158	0.607712	0.459238	0.314839	0.789345	0.976901	0.459238	0.227299	1.05511	0.292948	0.752335	0.607712	0.227299	1.36178	0.124559	0.530075	0.607712	1.32504	-1.24031	0.146096	0.845463
Cluster 3	XLOC_042813	0.541058	0.0286804	4.2989	0.000219245	0.0213196	0.119973	0.541058	-2.23732	0.053313	0.685489	0.0225168	0.119973	-2.44342	0.0900978	0.841665	0.119973	0.0286804	2.0638	0.0400603	0.40143	0.0225168	0.0286804	-0.38324	0.805509	1	0.0225168	0.541058	-4.6841	0.00123817	0.401416
Cluster 3	XLOC_043467	1.00227	0.174745	2.62016	0.000454043	0.0318158	0.389777	1.00227	-1.40645	0.0729684	0.718222	0.385672	0.389777	-0.061727	0.921898	0.991596	0.389777	0.174745	1.21859	0.0153809	0.275285	0.385672	0.174745	1.14841	0.0378173	0.319415	0.385672	1.00227	-1.47796	0.0668152	0.797551
Cluster 3	XLOC_043632	1.40413	0.529365	1.48372	9.26506e-05	0.0139729	0.685995	1.40413	-1.06434	0.0195101	0.578538	0.750877	0.685995	0.0838841	0.854902	0.98484	0.685995	0.529365	0.427885	0.372633	0.806477	0.750877	0.529365	0.502187	0.179812	0.601994	0.750877	1.40413	-0.983616	0.0050956	0.539657
Cluster 3	XLOC_061241	2.12515	0.347914	2.69327	0.000160034	0.0180064	0.905413	2.12515	-1.26341	0.103101	0.755158	0.498638	0.905413	-0.939725	0.158438	0.880896	0.905413	0.347914	1.43666	0.0365856	0.392941	0.498638	0.347914	0.486294	0.382591	0.76748	0.498638	2.12515	-2.21287	0.0014637	0.414247
Cluster 3	XLOC_068747	1.68566	0.344798	2.36398	0.00014769	0.017337	0.536134	1.68566	-1.67649	0.00444093	0.374748	0.577382	0.536134	0.0810303	0.903484	0.991194	0.536134	0.344798	0.694266	0.318387	0.771169	0.577382	0.344798	0.769581	0.27328	0.690634	0.577382	1.68566	-1.59625	0.00731856	0.584403
Cluster 3	XLOC_094291	0.53808	0.0410626	3.65745	0.000347249	0.0279609	0.061705	0.53808	-2.99605	0.00147146	0.267152	0.0936468	0.061705	0.418001	0.761241	0.974462	0.061705	0.0410626	0.691103	0.657604	0.92646	0.0936468	0.0410626	1.09069	0.467022	1	0.0936468	0.53808	-2.566	0.00479621	0.525314
Cluster 3	XLOC_095408	0.900762	0.0563726	4.09107	0.000698278	0.0394097	0.370497	0.900762	-1.3145	0.281617	0.835699	0.175753	0.370497	-1.09702	0.132338	0.86526	0.370497	0.0563726	2.77593	0.00032931	0.0396947	0.175753	0.0563726	1.66322	0.00372551	0.103162	0.175753	0.900762	-2.42339	0.0380924	0.779208
Cluster 3	XLOC_098736	0.579737	0.011859	5.67208	7.55049e-05	0.0125767	0.048979	0.579737	-3.54785	0.0250904	0.622893	0.0616402	0.048979	0.295627	0.874821	0.987581	0.048979	0.011859	2.12737	0.186644	0.662477	0.0616402	0.011859	2.42376	0.116016	1	0.0616402	0.579737	-3.2545	0.0381291	0.779208
Cluster 3	XLOC_104494	1.16921	0.206744	2.55217	0.000954547	0.0471446	0.434629	1.16921	-1.44217	0.0734732	0.718222	0.483362	0.434629	0.055425	0.945927	0.992125	0.434629	0.206744	1.1135	0.11085	0.566744	0.483362	0.206744	1.15744	0.137167	0.545892	0.483362	1.16921	-1.39876	0.10376	0.831571
Cluster 3	XLOC_103544	0.663494	0.100909	2.79546	0.00102067	0.0481698	0.310202	0.663494	-1.11533	0.236943	0.818	0.148153	0.310202	-1.14134	0.338557	0.924701	0.310202	0.100909	1.68092	0.018031	0.294088	0.148153	0.100909	0.536832	0.63055	0.891712	0.148153	0.663494	-2.26637	NA	1
Cluster 3	XLOC_109554	1.20622	0.206981	2.617	0.000516686	0.0335057	0.702747	1.20622	-0.810542	0.343728	0.854246	0.468983	0.702747	-0.61156	0.423511	0.936334	0.702747	0.206981	1.81257	0.00704201	0.190763	0.468983	0.206981	1.18937	0.0465322	0.351577	0.468983	1.20622	-1.42901	0.0828451	0.816746
Cluster 3	XLOC_109571	1.10509	0.277206	2.07322	0.000807306	0.0428629	0.521469	1.10509	-1.10005	0.127857	0.769055	0.371924	0.521469	-0.57856	0.417158	0.935216	0.521469	0.277206	0.97853	0.122277	0.585365	0.371924	0.277206	0.389638	0.504075	0.833967	0.371924	1.10509	-1.68869	0.0146916	0.671567
Cluster 3	XLOC_109578	1.00366	0.216196	2.28478	0.000312573	0.0263131	0.478355	1.00366	-1.09889	0.092776	0.74779	0.360775	0.478355	-0.445092	0.356443	0.928511	0.478355	0.216196	1.19078	0.0325812	0.376201	0.360775	0.216196	0.737971	0.0852015	0.452211	0.360775	1.00366	-1.55212	0.00747376	0.589384
Cluster 3	XLOC_110338	1.24885	0.358065	1.88886	0.000410458	0.0300217	0.461341	1.24885	-1.46089	0.0342205	0.665241	0.478853	0.461341	0.00687642	0.991582	0.998696	0.461341	0.358065	0.435457	0.465767	0.854971	0.478853	0.358065	0.432652	0.309999	0.719657	0.478853	1.24885	-1.46336	0.0125826	0.671365
Cluster 3	XLOC_112049	2.37132	0.641293	1.97941	0.000660105	0.0384082	1.33592	2.37132	-0.858189	0.182744	0.802301	0.912047	1.33592	-0.584892	0.266438	0.908817	1.33592	0.641293	1.12775	0.0500754	0.435055	0.912047	0.641293	0.531765	0.194286	0.616119	0.912047	2.37132	-1.4509	0.00743288	0.589384
Cluster 4	102178306	9.53346	11.5126	-1.42252	4.42617e-10	1.50401e-06	7.48182	9.53346	0.68007	0.0494861	0.685489	10.5587	7.48182	-0.316542	0.416399	0.935216	7.48182	11.5126	-0.740773	0.0392312	0.400047	10.5587	11.5126	-1.06397	0.00040927	0.0287294	10.5587	9.53346	0.357615	0.205079	0.864723
Cluster 4	102173041	3.54599	5.25812	-0.616204	0.0448652	0.278052	2.74395	3.54599	-0.968047	0.00699844	0.433278	1.16136	2.74395	-0.316767	0.441387	0.943061	2.74395	5.25812	-1.58352	8.57151e-06	0.0030976	1.16136	5.25812	-1.90917	1.54469e-07	0.000113792	1.16136	3.54599	-1.2897	0.000389028	0.225219
Cluster 4	102176165	0.0165462	1.18271	-6.06005	4.42594e-05	0.0101617	0.717862	0.0165462	5.44508	0.000496469	0.162246	0.612762	0.717862	-0.315304	0.828978	0.982707	0.717862	1.18271	-0.609389	0.614145	0.910016	0.612762	1.18271	-0.928909	NA	1	0.612762	0.0165462	5.13118	0.0106493	0.633445
Cluster 4	102191178	44.1568	93.2409	-1.05017	0.000451509	0.0318158	41.0079	44.1568	-0.112435	0.747196	0.953999	36.9515	41.0079	-0.13048	0.721722	0.969703	41.0079	93.2409	-1.15514	0.00224876	0.11071	36.9515	93.2409	-1.29728	4.65273e-05	0.00675526	36.9515	44.1568	-0.243749	0.401342	0.905967
Cluster 4	102176407	18.7432	51.873	-1.1534	0.0131502	0.163759	20.2377	18.7432	0.1382	0.7633	0.955359	29.7195	20.2377	0.393051	0.259521	0.907309	20.2377	51.873	-1.01156	0.000249679	0.0347606	29.7195	51.873	-0.627514	0.0859258	0.4536	29.7195	18.7432	0.531734	0.28383	0.879508
Cluster 4	102179601	0.0201552	0.476724	-4.51143	0.000114452	0.0154328	0.0853916	0.0201552	2.14275	0.465786	0.890582	0.126053	0.0853916	0.513348	0.725362	0.969703	0.0853916	0.476724	-2.40178	0.0463052	0.423758	0.126053	0.476724	-1.88693	0.000113191	0.012668	0.126053	0.0201552	2.64024	0.11434	1
Cluster 4	108636081	0.159844	0.311804	-0.895532	0.523641	0.778861	0	0.159844	-5.79213	0.0311095	0.656293	0.0354086	0	3.65864	0.231028	0.895897	0	0.311804	-6.6824	8.33006e-05	0.0179096	0.0354086	0.311804	-3.01889	0.0407291	0.33254	0.0354086	0.159844	-2.13896	0.314898	1
Cluster 4	102186169	0.550674	1.67321	-1.48386	0.00945575	0.140135	0.199555	0.550674	-1.52655	0.0346743	0.665241	0.270317	0.199555	0.447852	0.563573	0.959534	0.199555	1.67321	-2.99829	3.34672e-05	0.00861274	0.270317	1.67321	-2.56548	3.10941e-05	0.00527858	0.270317	0.550674	-1.07661	0.075288	0.802502
Cluster 4	102175910	35.524	106.555	-1.52466	7.29292e-05	0.0125158	36.0705	35.524	0.0303666	0.950144	0.993007	43.8029	36.0705	0.269747	0.58911	0.964492	36.0705	106.555	-1.49509	0.00112527	0.076418	43.8029	106.555	-1.23135	0.00224857	0.0803501	43.8029	35.524	0.294088	0.499509	0.926932
Cluster 4	100860846	46.0686	156.185	-1.70086	9.32774e-05	0.0139729	52.2951	46.0686	0.188633	0.700011	0.944558	27.3533	52.2951	-0.983223	0.0275835	0.726007	52.2951	156.185	-1.5113	0.000317587	0.0388073	27.3533	156.185	-2.4984	3.71342e-11	1.99485e-07	27.3533	46.0686	-0.797771	0.082175	0.816746
Cluster 4	102169921	0.017585	0.138959	-2.95389	0.0442671	0.276992	0	0.017585	-3.34001	0.2763	0.834833	0.0280994	0	3.94451	0.195853	0.883968	0	0.138959	-6.31368	9.28776e-07	0.000478038	0.0280994	0.138959	-2.35404	0.0170993	0.222594	0.0280994	0.017585	0.604071	0.837939	1
Cluster 4	102190002	48.1098	165.769	-1.71436	0.000139696	0.0170751	37.9267	48.1098	-0.350891	0.272908	0.834833	38.0149	37.9267	-0.0162389	0.94648	0.992125	37.9267	165.769	-2.05996	1.65421e-06	0.000791539	38.0149	165.769	-2.08724	8.9457e-07	0.000400469	38.0149	48.1098	-0.368625	0.2397	0.873061
Cluster 4	102184848	3.96824	9.82103	-1.22527	0.00279774	0.0796207	3.23737	3.96824	-0.322565	0.211782	0.809581	3.8857	3.23737	0.284038	0.506496	0.951903	3.23737	9.82103	-1.53807	0.000198347	0.0290742	3.8857	9.82103	-1.26203	0.016472	0.219867	3.8857	3.96824	-0.0401631	0.924636	0.993133
Cluster 4	100860938	14.0418	23.4687	-0.571781	0.367224	0.671308	3.51411	14.0418	-2.10035	NA	1	5.08223	3.51411	0.52124	0.255241	0.905546	3.51411	23.4687	-2.6585	4.49264e-10	1.52615e-06	5.08223	23.4687	-2.14807	1.96203e-05	0.00379555	5.08223	14.0418	-1.57987	NA	1
Cluster 4	100860887	0.84944	1.5695	-0.81407	0.126654	0.424564	0.453621	0.84944	-0.915202	0.285799	0.836942	0.548028	0.453621	0.254519	0.746925	0.972067	0.453621	1.5695	-1.7206	0.0133125	0.261705	0.548028	1.5695	-1.47834	0.000386495	0.0275862	0.548028	0.84944	-0.661766	0.269463	0.876407
Cluster 4	102169723	1.25988	2.35151	-0.915411	0.00206651	0.0695248	1.2453	1.25988	-0.022213	0.957688	0.994367	1.12135	1.2453	-0.0894478	0.817114	0.980916	1.2453	2.35151	-0.927897	0.000963258	0.069621	1.12135	2.35151	-1.03101	0.000150944	0.0151094	1.12135	1.25988	-0.114064	0.779411	0.976977
Cluster 4	102179904	2.29263	4.1649	-0.771474	0.0101002	0.14469	3.12926	2.29263	0.4186	0.338731	0.852323	1.52208	3.12926	-1.05019	0.0310365	0.744589	3.12926	4.1649	-0.346403	0.427982	0.834738	1.52208	4.1649	-1.40166	0.000190254	0.0176215	1.52208	2.29263	-0.631293	0.0980078	0.825661
Cluster 4	102175543	32.5697	52.3084	-0.601166	0.0447424	0.278052	16.9186	32.5697	-0.982055	0.0272467	0.631912	21.5766	16.9186	0.314984	0.458561	0.944258	16.9186	52.3084	-1.57441	0.000615322	0.0532158	21.5766	52.3084	-1.2739	3.9781e-08	4.27407e-05	21.5766	32.5697	-0.66997	0.00707553	0.579804
Cluster 4	102173905	0.103833	0.372671	-1.74598	0.0448936	0.278052	0.071025	0.103833	-0.53521	0.564957	0.917739	0.0532358	0.071025	-0.4472	0.423156	0.936334	0.071025	0.372671	-2.27855	0.000290228	0.036515	0.0532358	0.372671	-2.73993	6.91073e-06	0.00179634	0.0532358	0.103833	-0.987594	0.284041	0.879508
Cluster 4	102188730	3.63106	6.66296	-0.798084	0.0554981	0.30309	3.3634	3.63106	-0.124537	0.766636	0.955772	2.85552	3.3634	-0.262181	0.438565	0.942372	3.3634	6.66296	-0.918692	0.00747136	0.198054	2.85552	6.66296	-1.19095	0.000510265	0.0328937	2.85552	3.63106	-0.394937	0.344305	0.890036
Cluster 4	102186263	2.92041	4.5122	-0.555381	0.0167913	0.181082	1.65258	2.92041	-0.835421	0.0390746	0.670799	2.28505	1.65258	0.45592	0.258696	0.906459	1.65258	4.5122	-1.38199	0.000447435	0.0473264	2.28505	4.5122	-0.939898	9.9366e-06	0.00232084	2.28505	2.92041	-0.381754	0.139494	0.843949
Cluster 4	102180363	4.72569	8.63233	-0.901212	0.00366186	0.0911175	13.2741	4.72569	1.62597	NA	1	4.202	13.2741	-1.89123	NA	1	13.2741	8.63233	0.727429	NA	1	4.202	8.63233	-1.16473	0.00013223	0.0140199	4.202	4.72569	-0.263223	0.442143	0.91437
Cluster 4	102180554	1.8603	4.1343	-1.0592	0.112979	0.405473	0.493276	1.8603	-1.93539	0.00643483	0.420581	1.48879	0.493276	1.56807	0.0163815	0.664071	0.493276	4.1343	-2.98289	3.15486e-07	0.000191376	1.48879	4.1343	-1.42945	0.0247752	0.258431	1.48879	1.8603	-0.36481	0.615883	0.948142
Cluster 4	102168876	0.399331	2.29355	-2.43961	2.19256e-06	0.00137969	0.285009	0.399331	-0.492619	0.743087	0.953883	0.479443	0.285009	0.733091	0.61416	0.966907	0.285009	2.29355	-2.9421	0.0133498	0.261832	0.479443	2.29355	-2.20809	9.36158e-05	0.0111756	0.479443	0.399331	0.23683	0.75038	0.970914
Cluster 4	102186540	26.8007	69.2297	-1.29262	0.00175144	0.0634088	27.1175	26.8007	-0.143529	0.635458	0.9333	24.9908	27.1175	-0.0721766	0.771365	0.975392	27.1175	69.2297	-1.42999	0.000168955	0.0268329	24.9908	69.2297	-1.51263	0.000134231	0.0140472	24.9908	26.8007	-0.216354	0.502719	0.927506
Cluster 4	102176000	61.0157	120.294	-0.976601	0.399219	0.696879	11.0132	61.0157	-2.40726	NA	1	62.1989	11.0132	2.49606	NA	1	11.0132	120.294	-3.3795	2.97554e-05	0.00802214	62.1989	120.294	-0.886892	0.450857	0.808567	62.1989	61.0157	0.0849522	NA	1
Cluster 4	102190184	0	0.418611	-7.20377	0.000148509	0.017337	0.0440586	0	4.0816	0.180239	0.802301	0.0880066	0.0440586	0.915292	NA	1	0.0440586	0.418611	-3.12494	0.0637879	0.470446	0.0880066	0.418611	-2.19552	NA	1	0.0880066	0	4.99448	NA	1
Cluster 4	102187188	2.85552	8.19735	-1.48214	0.000494409	0.0330709	5.00303	2.85552	0.852852	0.0649181	0.705464	3.25574	5.00303	-0.652594	0.0907568	0.841665	5.00303	8.19735	-0.630411	0.130432	0.595052	3.25574	8.19735	-1.28995	0.000195259	0.0179817	3.25574	2.85552	0.195191	0.63289	0.95287
Cluster 4	102170292	15.5492	33.3765	-1.02668	5.10807e-06	0.00255253	18.8828	15.5492	0.257307	0.414321	0.877401	28.6114	18.8828	0.603639	0.0856851	0.838079	18.8828	33.3765	-0.763841	0.011139	0.240147	28.6114	33.3765	-0.169454	0.549561	0.857733	28.6114	15.5492	0.86086	0.00349598	0.509953
Cluster 4	100860940	24.5683	28.7911	-0.038753	0.967099	0.988926	6.19412	24.5683	-2.11815	NA	1	12.2098	6.19412	0.996264	0.0348877	0.754267	6.19412	28.7911	-2.14023	0.000190466	0.0289271	12.2098	28.7911	-1.15626	0.0563827	0.382546	12.2098	24.5683	-1.11861	0.201548	0.864723
Cluster 4	102168975	43.9142	89.7149	-1.0197	0.405516	0.701387	5.5678	43.9142	-2.92491	0.00129907	0.247079	27.8934	5.5678	2.31706	0.00221247	0.445	5.5678	89.7149	-3.94026	7.15525e-06	0.00282632	27.8934	89.7149	-1.62581	0.181137	0.603515	27.8934	43.9142	-0.60867	0.588272	0.938144
Cluster 4	102169833	0.071647	0.105214	-0.494511	0.733828	0.894194	0	0.071647	-4.96683	0.102272	0.755158	0.0109392	0	2.27116	0.463804	0.944258	0	0.105214	-5.47105	0.00015084	0.0256202	0.0109392	0.105214	-3.18188	0.0229581	1	0.0109392	0.071647	-2.69441	0.365363	1
Cluster 4	102177872	1.97197	4.46769	-1.04912	0.0357218	0.255542	1.33436	1.97197	-0.625395	0.21825	0.809581	1.3566	1.33436	0.0116493	0.980428	0.99751	1.33436	4.46769	-1.66243	0.000526988	0.0506427	1.3566	4.46769	-1.6661	0.000468254	0.0313128	1.3566	1.97197	-0.613806	0.225334	0.868389
Cluster 4	102183943	0.739489	1.77383	-1.12342	0.0632861	0.318021	0.443956	0.739489	-0.796851	0.219832	0.810016	0.5445	0.443956	0.256429	0.551387	0.955936	0.443956	1.77383	-1.90678	0.000107828	0.0211476	0.5445	1.77383	-1.66007	3.50444e-05	0.00571414	0.5445	0.739489	-0.538307	0.3563	0.895797
Cluster 4	102188662	1.60122	2.61054	-0.615378	0.13745	0.438247	1.37861	1.60122	-0.237131	0.558707	0.916655	1.00972	1.37861	-0.47667	0.214641	0.892869	1.37861	2.61054	-0.850865	0.0407608	0.403803	1.00972	2.61054	-1.33186	0.000983143	0.0489023	1.00972	1.60122	-0.718293	0.0658787	0.796936
Cluster 4	102173274	0.322844	0.653115	-0.894965	0.0505689	0.291045	0.17053	0.322844	-0.918104	0.115225	0.75915	0.226103	0.17053	0.409203	0.479199	0.945042	0.17053	0.653115	-1.8046	0.000486253	0.0491342	0.226103	0.653115	-1.41165	0.00187166	0.0731424	0.226103	0.322844	-0.510292	0.329649	0.889704
Cluster 4	102189199	3.85529	8.94426	-1.68776	0.0148709	0.170945	3.82877	3.85529	-0.619661	0.268412	0.83266	4.2567	3.82877	0.0348192	0.925214	0.991748	3.82877	8.94426	-2.30762	0.000115752	0.021605	4.2567	8.94426	-2.28018	0.000160346	0.0156929	4.2567	3.85529	-0.591579	0.295241	0.882144
Cluster 4	102181377	0.189324	0.861105	-2.09142	0.070621	0.330255	0.216949	0.189324	0.150123	0.936201	0.990656	0.0360026	0.216949	-2.40578	NA	1	0.216949	0.861105	-1.92962	0.242419	0.710779	0.0360026	0.861105	-4.33348	0.000596554	0.0364169	0.0360026	0.189324	-2.25525	0.155643	1
Cluster 4	102169171	0.859038	0.886068	-0.882502	0.122954	0.418527	0.268738	0.859038	-0.866504	0.317647	0.844783	0.239822	0.268738	-0.0815468	0.922034	0.991596	0.268738	0.886068	-1.74217	0.0146844	0.271398	0.239822	0.886068	-1.83302	0.000275225	0.0223224	0.239822	0.859038	-0.950277	0.147748	0.846194
Cluster 4	102181582	0.0107294	0.341111	-4.6287	0.000830938	0.0432622	0.0477116	0.0107294	1.87667	0.529115	0.910774	0.168989	0.0477116	1.85948	0.423706	0.936334	0.0477116	0.341111	-2.78556	0.0711612	0.490112	0.168989	0.341111	-0.936137	0.428368	0.796627	0.168989	0.0107294	3.7313	0.10449	1
Cluster 4	102169475	2.66004	7.36011	-1.54687	0.000342881	0.0278734	2.74836	2.66004	0.211707	0.639339	0.934164	2.42561	2.74836	-0.217242	0.6393	0.969703	2.74836	7.36011	-1.33058	0.00686352	0.187266	2.42561	7.36011	-1.55806	0.00061126	0.0370341	2.42561	2.66004	-0.013147	0.974312	0.997934
Cluster 4	102183062	0.295827	1.35916	-2.05967	2.54236e-05	0.00757802	0.623138	0.295827	0.800367	0.293275	0.838275	0.790713	0.623138	0.149586	0.827132	0.982171	0.623138	1.35916	-1.25639	0.00646145	0.181731	0.790713	1.35916	-1.12272	0.024255	0.257193	0.790713	0.295827	0.950284	0.208806	0.867977
Cluster 4	102174657	0.074776	0.224806	-1.37523	0.419634	0.711412	0.0019186	0.074776	-5.04889	NA	1	0.0322564	0.0019186	3.65314	0.229343	0.895897	0.0019186	0.224806	-6.40376	3.6209e-06	0.00153752	0.0322564	0.224806	-2.75562	0.0386045	0.32243	0.0322564	0.074776	-1.39231	0.618956	1
Cluster 4	102179559	0.0798302	0.0688762	0.374241	0.759449	0.905413	0	0.0798302	-5.74901	0.0316718	0.657907	0.0195926	0	3.64221	0.23318	0.895897	0	0.0688762	-5.36811	0.000420304	0.0456272	0.0195926	0.0688762	-1.73175	0.282963	1	0.0195926	0.0798302	-2.10214	0.392397	1
Cluster 4	102171781	2.53135	3.17439	-0.519858	0.227293	0.549122	1.3783	2.53135	-0.660913	0.125547	0.768201	1.42276	1.3783	0.0135315	0.98007	0.99751	1.3783	3.17439	-1.17468	0.000362913	0.0425109	1.42276	3.17439	-1.17077	0.0300062	0.285444	1.42276	2.53135	-0.653557	0.269823	0.876407
Cluster 4	102172254	0.0064846	0.316375	-4.90568	0.000237348	0.0222792	0	0.0064846	-1.70101	0.588962	0.923172	0.0283012	0	3.08976	0.313947	0.91763	0	0.316375	-6.67712	1.39124e-07	0.000112525	0.0283012	0.316375	-3.56972	0.006923	0.145264	0.0283012	0.0064846	1.37641	0.652347	1
Cluster 4	102181681	25.7135	64.2532	-1.24747	7.92219e-06	0.00384566	46.7228	25.7135	0.845885	0.00822757	0.455023	52.5963	46.7228	0.17499	0.621704	0.966907	46.7228	64.2532	-0.395331	0.101997	0.552292	52.5963	64.2532	-0.22956	0.477824	0.822174	52.5963	25.7135	1.01918	0.00554604	0.539657
Cluster 4	108636727	7.59489	12.5248	-0.65224	0.196286	0.515679	4.88246	7.59489	-0.631614	0.24884	0.82436	3.38013	4.88246	-0.605825	0.252755	0.903244	4.88246	12.5248	-1.27889	0.0138693	0.265916	3.38013	12.5248	-1.89592	8.03563e-05	0.0101174	3.38013	7.59489	-1.24442	0.0159615	0.671567
Cluster 4	102173569	2.05154	2.01243	0.11161	0.822742	0.931023	0.799825	2.05154	-1.369	0.00568017	0.406782	1.66758	0.799825	1.01355	0.0191798	0.679884	0.799825	2.01243	-1.25279	0.000342869	0.0404419	1.66758	2.01243	-0.246146	0.585867	0.875349	1.66758	2.05154	-0.359653	0.510695	0.930154
Cluster 4	102173849	8.01027	15.4474	-1.1647	0.000131883	0.016701	15.9541	8.01027	1.17057	0.00108743	0.247079	13.2125	15.9541	-0.31406	0.406508	0.935216	15.9541	15.4474	0.0096287	0.976036	0.996377	13.2125	15.4474	-0.312472	0.338027	0.739885	13.2125	8.01027	0.853397	0.0167446	0.685019
Cluster 4	102171980	29.323	86.5914	-1.47534	0.00242813	0.0741448	29.3332	29.323	-0.0240549	0.948519	0.992935	25.8763	29.3332	-0.19474	0.51676	0.953807	29.3332	86.5914	-1.49208	0.000888855	0.0665075	25.8763	86.5914	-1.69716	0.000206862	0.018835	25.8763	29.323	-0.218582	0.567751	0.937143
Cluster 4	102186402	0.469648	1.31799	-1.39594	0.0378552	0.261969	0.060147	0.469648	-2.95145	0.000523496	0.164641	0.122531	0.060147	1.02698	0.250803	0.902915	0.060147	1.31799	-4.34171	3.903e-08	4.73518e-05	0.122531	1.31799	-3.32448	1.55338e-07	0.000113792	0.122531	0.469648	-1.92352	0.00355475	0.509953
Cluster 4	102168456	0.580001	2.48931	-1.96101	0.0036424	0.0910065	0.604215	0.580001	-1.16463	0.155608	0.794124	0.643668	0.604215	0.616654	0.464737	0.944292	0.604215	2.48931	-3.11774	0.000135631	0.0242383	0.643668	2.48931	-2.51891	0.000393288	0.0279217	0.643668	0.580001	-0.550519	0.409125	0.908233
Cluster 4	102191245	1.98126	3.34073	-0.644808	0.123783	0.419608	1.01429	1.98126	-1.00392	0.00427584	0.374748	1.06253	1.01429	0.0536011	0.878252	0.98779	1.01429	3.34073	-1.64215	5.25557e-05	0.0127523	1.06253	3.34073	-1.59884	0.000190097	0.0176215	1.06253	1.98126	-0.953996	0.0115372	0.653811
Cluster 4	102176047	1.50911	1.95369	-0.51858	0.0946178	0.377812	1.04019	1.50911	-0.640352	0.0482672	0.685489	1.56104	1.04019	0.683306	0.0541963	0.814881	1.04019	1.95369	-1.15253	8.88552e-05	0.0184049	1.56104	1.95369	-0.482892	0.161545	0.578932	1.56104	1.50911	0.0419619	0.908675	0.992715
Cluster 4	102170321	0.278776	0.768549	-1.39825	0.0789223	0.347164	0.276229	0.278776	0.00381428	0.996418	0.99929	0.153454	0.276229	-0.845171	0.118768	0.86526	0.276229	0.768549	-1.39547	0.00808126	0.205512	0.153454	0.768549	-2.24958	1.37023e-05	0.00294435	0.153454	0.278776	-0.848431	0.328654	0.889157
Cluster 4	100860969	0.695627	3.12127	-2.23259	0.00103934	0.048379	2.11035	0.695627	1.70065	0.0554708	0.686591	2.41445	2.11035	0.193273	0.83167	0.983245	2.11035	3.12127	-0.52175	0.528147	0.882784	2.41445	3.12127	-0.341612	0.635214	0.893643	2.41445	0.695627	1.89232	0.0185567	0.698583
Cluster 4	102169762	23.3105	71.4876	-1.53936	3.49466e-05	0.00886183	32.469	23.3105	0.473529	0.10982	0.757102	19.5262	32.469	-0.771158	0.00115015	0.412101	32.469	71.4876	-1.06241	0.00325708	0.136497	19.5262	71.4876	-1.84288	8.89333e-08	8.43088e-05	19.5262	23.3105	-0.301438	0.269278	0.876407
Cluster 4	102185569	70.1677	118.21	-0.696906	0.0182511	0.188171	75.6568	70.1677	0.164532	0.616178	0.929527	49.573	75.6568	-0.72867	0.0450822	0.781807	75.6568	118.21	-0.531519	0.161547	0.63369	49.573	118.21	-1.2666	0.000167303	0.0159542	49.573	70.1677	-0.569064	0.0361852	0.774816
Cluster 4	102172729	0.756111	0.68257	-0.411484	0.421877	0.712734	0.439629	0.756111	-0.127423	0.816449	0.96617	0.302094	0.439629	-0.940149	0.0420703	0.777339	0.439629	0.68257	-0.531113	0.245556	0.713193	0.302094	0.68257	-1.48327	0.000498656	0.0324046	0.302094	0.756111	-1.07092	0.0454319	0.788783
Cluster 4	102171434	0.0009908	0.0714618	-5.17501	0.000401447	0.0300217	0.0225256	0.0009908	3.61472	NA	1	0.0648666	0.0225256	1.42391	0.554297	0.956819	0.0225256	0.0714618	-1.56008	0.331378	0.781473	0.0648666	0.0714618	-0.140636	0.904285	0.978276	0.0648666	0.0009908	5.02362	0.0364421	1
Cluster 4	102190794	3.38736	6.04268	-0.629852	0.13642	0.437215	4.44843	3.38736	0.224342	NA	1	2.2344	4.44843	-0.919201	NA	1	4.44843	6.04268	-0.40776	0.496104	0.869398	2.2344	6.04268	-1.33165	0.000474133	0.031445	2.2344	3.38736	-0.700754	0.0603823	0.794855
Cluster 4	102185371	0.524992	1.39095	-1.3506	0.0693001	0.327989	0.405667	0.524992	-0.351425	0.618669	0.931104	0.29853	0.405667	-0.428519	0.418747	0.935409	0.405667	1.39095	-1.70116	0.00262911	0.11935	0.29853	1.39095	-2.13775	0.000621184	0.0370778	0.29853	0.524992	-0.77509	0.307288	0.883607
Cluster 4	102174580	0.131397	0.124146	0.186072	0.860867	0.947273	0.0379932	0.131397	-1.7989	0.225787	0.811498	0.0046624	0.0379932	-3.15196	0.188503	0.883069	0.0379932	0.124146	-1.60447	0.195389	0.669088	0.0046624	0.124146	-4.74469	0.000482193	0.0317016	0.0046624	0.131397	-4.9412	0.00396769	0.509953
Cluster 4	102171079	5.72266	7.00548	-0.177316	0.639519	0.844704	4.59114	5.72266	-0.374129	0.362645	0.861645	3.10652	4.59114	-0.587489	0.0553884	0.814881	4.59114	7.00548	-0.542616	0.0685234	0.48555	3.10652	7.00548	-1.14064	4.04748e-06	0.00119775	3.10652	5.72266	-0.964604	0.0121831	0.671202
Cluster 4	102172638	1.62492	2.79605	-0.651673	0.425126	0.715177	0.369339	1.62492	-2.24525	NA	1	0.902496	0.369339	1.05722	0.0858412	0.838079	0.369339	2.79605	-2.89199	0.000169426	0.0268329	0.902496	2.79605	-1.83956	0.0106686	0.177802	0.902496	1.62492	-1.19019	0.0889978	0.818539
Cluster 4	102190970	5.41486	11.8082	-1.04649	1.41685e-05	0.00512176	9.25706	5.41486	0.77105	0.00515499	0.393148	8.82946	9.25706	-0.112982	0.622847	0.966907	9.25706	11.8082	-0.270851	0.167394	0.641228	8.82946	11.8082	-0.393037	0.0394098	0.326082	8.82946	5.41486	0.654793	0.0127802	0.671365
Cluster 4	102172637	1.4764	4.78163	-1.6221	0.000162526	0.0180491	2.291	1.4764	0.630848	0.293914	0.838275	2.71217	2.291	0.251463	0.674019	0.969703	2.291	4.78163	-0.987679	0.0995469	0.548046	2.71217	4.78163	-0.746332	0.0958748	0.476733	2.71217	1.4764	0.877838	0.0461243	0.788783
Cluster 4	102171620	11.2221	25.1861	-1.11248	0.000578139	0.0357309	19.0045	11.2221	0.761528	0.0235398	0.614975	22.7008	19.0045	0.216019	0.526899	0.953807	19.0045	25.1861	-0.344593	0.316337	0.769572	22.7008	25.1861	-0.138633	0.674553	0.907893	22.7008	11.2221	0.973194	0.00237602	0.457713
Cluster 4	102191533	21.4655	76.5663	-1.74884	9.58553e-05	0.0140395	28.3471	21.4655	0.389431	0.326456	0.846712	19.6573	28.3471	-0.548187	0.14124	0.869959	28.3471	76.5663	-1.35316	0.00552274	0.172053	19.6573	76.5663	-1.91447	1.25564e-05	0.00277204	19.6573	21.4655	-0.162679	0.630082	0.952041
Cluster 4	102169772	5.37838	11.8224	-1.03031	0.0101893	0.14511	6.57609	5.37838	0.246472	0.457993	0.888351	4.7823	6.57609	-0.469999	0.0186395	0.679884	6.57609	11.8224	-0.776706	0.0181976	0.295144	4.7823	11.8224	-1.25647	0.000176797	0.0166682	4.7823	5.37838	-0.223992	0.506291	0.928615
Cluster 4	102180057	0.282268	1.64485	-2.4166	0.00136183	0.0562958	0.0237682	0.282268	-3.53797	0.0696015	0.712721	0.255456	0.0237682	3.34966	0.228418	0.895897	0.0237682	1.64485	-5.9076	5.03691e-08	5.34699e-05	0.255456	1.64485	-2.65552	0.0375453	0.317794	0.255456	0.282268	-0.212047	0.904604	0.992289
Cluster 4	102179110	3.46347	6.78726	-0.886168	0.0727155	0.334535	3.61898	3.46347	0.0460949	0.933885	0.99014	2.82985	3.61898	-0.378312	0.26125	0.907309	3.61898	6.78726	-0.830573	0.0102296	0.231666	2.82985	6.78726	-1.21932	3.3117e-08	3.81224e-05	2.82985	3.46347	-0.330774	0.523641	0.931146
Cluster 4	102185935	0.0295012	0.059076	-0.92634	0.50406	0.766469	0	0.0295012	-5.05348	0.0963379	0.751707	0.0166096	0	4.11028	0.177358	0.883069	0	0.059076	-5.98605	8.47911e-06	0.0030976	0.0166096	0.059076	-1.88459	0.224736	1	0.0166096	0.0295012	-0.94161	0.747144	1
Cluster 4	102180330	5.71674	15.0616	-1.32769	0.0109301	0.150731	2.03032	5.71674	-1.53125	0.00680281	0.432063	2.87932	2.03032	0.495013	0.449349	0.944258	2.03032	15.0616	-2.84961	2.03138e-05	0.0059488	2.87932	15.0616	-2.36963	0.000110001	0.012397	2.87932	5.71674	-1.03719	0.0381903	0.779208
Cluster 4	108637481	12.6999	17.6751	-0.432919	0.0501277	0.290108	6.58326	12.6999	-0.951533	0.00126016	0.247079	12.5623	6.58326	0.883865	0.00174557	0.412101	6.58326	17.6751	-1.37688	1.73719e-07	0.000122942	12.5623	17.6751	-0.502933	0.0146862	0.205135	12.5623	12.6999	-0.0690189	0.776172	0.97576
Cluster 4	102187506	44.0224	102.822	-1.1531	5.01874e-05	0.0105457	56.362	44.0224	0.355158	0.254677	0.826205	49.1707	56.362	-0.209365	0.498327	0.950464	56.362	102.822	-0.795121	0.00634674	0.179834	49.1707	102.822	-1.014	0.000352359	0.0256951	49.1707	44.0224	0.142192	0.636775	0.953426
Cluster 4	102176710	0	14.9353	-11.091	4.25711e-08	8.03647e-05	0	0	1	NA	NA						0	14.9353	-11.2578	2.66324e-08	3.47963e-05	0	14.9353	-11.3238	2.2071e-08	3.09727e-05
Cluster 4	102175045	11.5796	52.347	-2.03688	0.0742155	0.337598	0.393452	11.5796	-4.97148	1.12034e-07	0.000251713	3.08994	0.393452	2.95057	0.00515266	0.50026	0.393452	52.347	-6.99468	1.45881e-14	2.47779e-10	3.08994	52.347	-4.04894	0.000352255	0.0256951	3.08994	11.5796	-2.01208	0.0376298	0.779208
Cluster 4	102191354	3.49787	5.94294	-0.682875	0.00345554	0.0881526	2.16477	3.49787	-0.709363	0.0168987	0.554263	2.38636	2.16477	0.105436	0.710562	0.969703	2.16477	5.94294	-1.38524	6.22972e-08	6.22422e-05	2.38636	5.94294	-1.29262	1.04167e-09	2.79793e-06	2.38636	3.49787	-0.606201	0.0211086	0.709435
Cluster 4	102179403	4.00758	13.3455	-1.61959	0.000579327	0.0357309	4.45082	4.00758	0.111455	0.798998	0.963463	5.59155	4.45082	0.311725	0.495146	0.949884	4.45082	13.3455	-1.50545	0.00168487	0.096355	5.59155	13.3455	-1.19951	0.0177766	0.225782	5.59155	4.00758	0.419727	0.362409	0.89644
Cluster 4	102175698	0.118459	0.145991	-0.230032	0.718422	0.889384	0.0806844	0.118459	-0.533594	0.581951	0.920204	0.0186062	0.0806844	-2.12268	0.0797096	0.823908	0.0806844	0.145991	-0.769042	0.429514	0.835659	0.0186062	0.145991	-2.88877	0.000304907	0.0239702	0.0186062	0.118459	-2.66157	0.000803282	0.358694
Cluster 4	102169500	7.98931	14.4111	-0.766964	0.000327663	0.0271561	6.52734	7.98931	-0.311851	0.241455	0.821159	7.81568	6.52734	0.242509	0.336651	0.924701	6.52734	14.4111	-1.07206	9.26267e-07	0.000478038	7.81568	14.4111	-0.839662	3.44392e-05	0.00571414	7.81568	7.98931	-0.0700809	0.777619	0.976316
Cluster 4	102179690	0.247559	1.02516	-1.70179	0.00546958	0.106569	0.177704	0.247559	-1.20576	0.0367179	0.667699	0.477841	0.177704	-0.217695	0.634054	0.96857	0.177704	1.02516	-2.90341	1.69738e-08	2.62092e-05	0.477841	1.02516	-3.13277	6.08052e-09	1.08882e-05	0.477841	0.247559	-1.42637	0.0170743	0.685019
Cluster 4	102180692	0.981312	2.49316	-1.45499	0.00106322	0.0493555	2.94519	0.981312	1.44326	0.00325482	0.362409	1.89846	2.94519	-0.254018	0.605428	0.966907	2.94519	2.49316	-0.00967887	0.982868	0.996377	1.89846	2.49316	-0.272256	0.550012	0.857733	1.89846	0.981312	1.18561	0.0165961	0.685019
Cluster 4	102170315	4.7912	8.28018	-0.712068	0.0194478	0.193227	3.64088	4.7912	-0.410715	0.180931	0.802301	4.52322	3.64088	0.283621	0.270588	0.9118	3.64088	8.28018	-1.11665	1.20755e-05	0.00394429	4.52322	8.28018	-0.843202	0.00190726	0.0735345	4.52322	4.7912	-0.129535	0.677988	0.959746
Cluster 4	102176815	3.87146	6.93527	-0.745524	0.0342542	0.250421	2.9826	3.87146	-0.374399	0.281411	0.835699	3.38786	2.9826	0.132762	0.718125	0.969703	2.9826	6.93527	-1.113	0.000424458	0.0456293	3.38786	6.93527	-0.993016	0.00835942	0.157819	3.38786	3.87146	-0.243013	0.542586	0.93467
Cluster 4	102189508	6.1664	9.68799	-0.705804	0.024772	0.213991	6.34152	6.1664	0.055141	0.850686	0.973599	5.29692	6.34152	-0.469613	0.0450563	0.781807	6.34152	9.68799	-0.64567	0.0282116	0.354419	5.29692	9.68799	-1.12358	3.1116e-05	0.00527858	5.29692	6.1664	-0.415957	0.118086	0.835791
Cluster 4	102180413	132.792	365.415	-1.3804	0.00151758	0.0604356	149.494	132.792	0.159398	0.653809	0.936567	131.988	149.494	-0.182407	0.554848	0.956851	149.494	365.415	-1.21553	0.00143362	0.0879926	131.988	365.415	-1.40869	0.000655568	0.0381413	131.988	132.792	-0.0246794	0.94889	0.997342
Cluster 4	102169040	9.84301	30.866	-1.56504	0.000148982	0.017337	6.72103	9.84301	-0.575109	0.10518	0.756216	8.33726	6.72103	0.293427	0.357448	0.928511	6.72103	30.866	-2.13569	1.3505e-07	0.000112525	8.33726	30.866	-1.85162	3.05961e-06	0.00102726	8.33726	9.84301	-0.282248	0.412161	0.908469
Cluster 4	102186988	1.4729	3.77856	-1.26949	0.000818794	0.0431098	2.90552	1.4729	0.951616	0.0735294	0.718222	3.28481	2.90552	0.165949	0.781754	0.976035	2.90552	3.77856	-0.313384	0.502444	0.87291	3.28481	3.77856	-0.155911	0.75547	0.935868	3.28481	1.4729	1.11887	0.0441345	0.788783
Cluster 4	102171737	0	0.344947	-6.18529	1.79619e-05	0.00594236	0.329952	0	6.18158	0.00301567	0.347819	0.324059	0.329952	-0.124122	0.918355	0.991596	0.329952	0.344947	0.00969145	0.99188	0.998218	0.324059	0.344947	-0.123377	0.8788	0.972398	0.324059	0	6.0559	0.002561	1
Cluster 4	102181892	6.12828	5.72146	0.186538	0.536853	0.786586	2.68764	6.12828	-1.20592	0.000960496	0.228433	3.89208	2.68764	0.496166	0.234494	0.896854	2.68764	5.72146	-1.01201	0.000489949	0.0491342	3.89208	5.72146	-0.525939	0.146698	0.560577	3.89208	6.12828	-0.711113	0.0833561	0.816771
Cluster 4	102174824	1.29812	1.51827	-0.151795	0.726136	0.891728	0.868774	1.29812	-0.607163	0.344312	0.854702	0.476113	0.868774	-0.875754	0.135317	0.867404	0.868774	1.51827	-0.749857	0.158435	0.629394	0.476113	1.51827	-1.63703	1.22857e-10	4.9499e-07	0.476113	1.29812	-1.48217	0.00288176	0.471852
Cluster 4	102188346	0.175753	0.338677	-0.867476	0.53953	0.787849	0.0028386	0.175753	-5.23654	0.0393789	0.67382	0.081979	0.0028386	4.10974	0.0321248	0.7518	0.0028386	0.338677	-6.046	1.32439e-06	0.00066161	0.081979	0.338677	-1.99007	0.0233345	0.254718	0.081979	0.175753	-1.11935	0.527783	0.932464
Cluster 4	102184088	2.98371	4.17475	-0.368402	0.538742	0.787318	1.27278	2.98371	-1.29804	0.0302043	0.65173	3.07383	1.27278	1.25011	0.00503337	0.50026	1.27278	4.17475	-1.65454	0.000108322	0.0211476	3.07383	4.17475	-0.410929	0.37915	0.765731	3.07383	2.98371	-0.0468935	0.938489	0.99604
Cluster 4	102188973	1.59685	5.13731	-1.60139	0.0053108	0.105335	0.562275	1.59685	-1.51414	0.000666651	0.187225	0.704526	0.562275	0.31694	0.480573	0.945065	0.562275	5.13731	-3.10602	1.1919e-08	2.02443e-05	0.704526	5.13731	-2.79981	2.32579e-06	0.000827419	0.704526	1.59685	-1.19834	0.0169745	0.685019
Cluster 4	102180077	0.219507	0.997898	-2.08748	0.00597633	0.112233	0.236816	0.219507	0.0910947	0.921094	0.986687	0.185279	0.236816	-0.36551	0.551731	0.956044	0.236816	0.997898	-1.98704	0.00139716	0.0869256	0.185279	0.997898	-2.36809	4.08762e-06	0.00119775	0.185279	0.219507	-0.275282	0.742026	0.968652
Cluster 4	102176561	202.723	711.327	-1.73497	2.41947e-05	0.00735666	184.99	202.723	-0.156391	0.62367	0.931768	161.027	184.99	-0.199065	0.47943	0.945042	184.99	711.327	-1.88655	4.23386e-07	0.000247973	161.027	711.327	-2.09613	1.46188e-07	0.000113792	161.027	202.723	-0.357335	0.30083	0.883378
Cluster 4	102182729	10.5462	17.2026	-0.627739	0.00534489	0.105716	11.7727	10.5462	0.145288	0.636373	0.933474	7.34823	11.7727	-0.718063	0.0212637	0.691115	11.7727	17.2026	-0.480553	0.12121	0.583714	7.34823	17.2026	-1.2041	1.3762e-07	0.000113792	7.34823	10.5462	-0.577497	0.00945305	0.626316
Cluster 4	108638527	3.10624	9.17216	-1.3989	0.000171224	0.0181819	7.47475	3.10624	1.26357	0.00836055	0.458844	6.25116	7.47475	-0.303331	0.477448	0.945042	7.47475	9.17216	-0.128727	0.769548	0.95575	6.25116	9.17216	-0.445713	0.127013	0.533337	6.25116	3.10624	0.955467	0.00992409	0.626316
Cluster 4	102180706	0.212234	0.168555	0.478693	0.698556	0.879081	0	0.212234	-6.94359	0.00262018	0.330669	0.0302936	0	4.02733	0.186442	0.883069	0	0.168555	-6.45148	5.50723e-07	0.000311801	0.0302936	0.168555	-2.40571	0.00878986	0.162079	0.0302936	0.212234	-2.91583	0.0912173	0.818539
Cluster 4	102169142	0.53266	1.04516	-0.849277	0.359056	0.665252	0.240518	0.53266	-1.19825	0.23911	0.820183	0.213153	0.240518	-0.201755	0.831226	0.982934	0.240518	1.04516	-2.03651	0.000136996	0.0242383	0.213153	1.04516	-2.24224	0.00684817	0.144457	0.213153	0.53266	-1.39664	0.262545	0.876407
Cluster 4	102176471	3.20542	5.54118	-0.673446	0.152133	0.460736	1.59585	3.20542	-1.06726	0.0217825	0.600527	2.94775	1.59585	0.887179	0.0509482	0.805984	1.59585	5.54118	-1.73157	9.39549e-05	0.0192268	2.94775	5.54118	-0.857636	0.070431	0.420551	2.94775	3.20542	-0.18063	0.710143	0.964105
Cluster 4	102187276	1.40712	2.50616	-0.744837	0.0393261	0.264625	0.631828	1.40712	-1.17056	0.0143645	0.54585	0.683835	0.631828	0.107329	0.835764	0.983971	0.631828	2.50616	-1.90585	0.000173775	0.0270786	0.683835	2.50616	-1.81391	7.04277e-06	0.00180161	0.683835	1.40712	-1.06294	0.00402317	0.509953
Cluster 4	102171142	0.0998184	1.2358	-3.512	0.000653084	0.0381503	0.132857	0.0998184	0.400856	0.802956	0.963463	0.528441	0.132857	1.99332	0.0224579	0.697326	0.132857	1.2358	-3.12347	0.000611603	0.0532158	0.528441	1.2358	-1.14517	0.091956	0.469555	0.528441	0.0998184	2.3779	0.0249981	0.732832
Cluster 4	102185617	1.22196	2.61768	-1.02422	0.0880554	0.367042	0.487155	1.22196	-1.3224	0.0285599	0.640016	0.285882	0.487155	-0.810998	0.241876	0.900485	0.487155	2.61768	-2.33878	0.000620355	0.0532158	0.285882	2.61768	-3.16568	2.03052e-06	0.000779141	0.285882	1.22196	-2.13595	0.00029102	0.204387
Cluster 4	102181912	5.47354	13.2632	-1.19393	0.000798948	0.042686	5.59751	5.47354	0.00124015	0.997436	0.99929	7.86832	5.59751	0.502317	0.230326	0.895897	5.59751	13.2632	-1.18563	0.00370824	0.143444	7.86832	13.2632	-0.693387	0.0865466	0.455148	7.86832	5.47354	0.502422	0.177931	0.858667
Cluster 4	108633412	1.95724	7.24932	-1.77697	0.00986222	0.143202	0.812365	1.95724	-1.34338	0.150271	0.788532	1.43547	0.812365	0.854801	0.354975	0.928174	0.812365	7.24932	-3.10686	8.67543e-05	0.0184049	1.43547	7.24932	-2.26604	0.000995804	0.0492282	1.43547	1.95724	-0.48184	0.546233	0.93467
Cluster 4	102178870	4.52189	10.8204	-1.14733	0.0725907	0.334232	1.61868	4.52189	-1.54867	0.024413	0.622411	3.75715	1.61868	1.25726	0.0834698	0.831632	1.61868	10.8204	-2.68349	9.40458e-06	0.00325993	3.75715	10.8204	-1.43619	0.0376341	0.318196	3.75715	4.52189	-0.284063	0.701737	0.963175
Cluster 4	102178027	1.60425	5.62405	-1.72873	0.00367282	0.0911175	1.21618	1.60425	-0.40028	0.549151	0.915771	1.86903	1.21618	0.56016	0.312016	0.917451	1.21618	5.62405	-2.12178	0.000107688	0.0211476	1.86903	5.62405	-1.57455	0.0031496	0.0970536	1.86903	1.60425	0.156704	0.802236	0.978794
Cluster 4	108633414	7.32146	8.14001	-0.0172777	0.979549	0.993163	1.10381	7.32146	-2.76128	9.53459e-05	0.0634721	2.7577	1.10381	1.29243	0.0341123	0.754267	1.10381	8.14001	-2.77252	6.00121e-07	0.000328808	2.7577	8.14001	-1.49025	0.00797636	0.154854	2.7577	7.32146	-1.46981	0.0354471	0.770016
Cluster 4	102178586	3.31437	7.52957	-1.0711	0.0260113	0.218279	0.809164	3.31437	-2.06483	0.0039643	0.371116	1.60427	0.809164	0.98463	0.168733	0.881761	0.809164	7.52957	-3.121	4.77507e-08	5.34699e-05	1.60427	7.52957	-2.15538	1.0565e-06	0.000448068	1.60427	3.31437	-1.0793	0.0709884	0.802502
Cluster 4	102178319	4.69229	5.68212	-0.176382	0.713603	0.886396	1.15875	4.69229	-2.0536	0.00208619	0.304855	2.88737	1.15875	1.27946	0.0384494	0.769807	1.15875	5.68212	-2.21717	0.000155049	0.0258187	2.88737	5.68212	-0.951602	0.0122131	0.189257	2.88737	4.69229	-0.772231	0.125258	0.837958
Cluster 4	108633413	7.09606	23.8847	-1.7093	0.0202384	0.196711	2.70459	7.09606	-1.38482	0.0522235	0.685489	6.52003	2.70459	1.26944	0.0280271	0.729312	2.70459	23.8847	-3.08368	4.00687e-05	0.0100083	6.52003	23.8847	-1.82562	0.00497979	0.122339	6.52003	7.09606	-0.111819	0.848504	0.984086
Cluster 4	102178901	3.09927	7.90781	-1.14837	0.269556	0.59216	0.530751	3.09927	-2.62792	NA	1	2.15249	0.530751	1.04023	0.0680033	0.814881	0.530751	7.90781	-3.75555	2.11957e-07	0.000144004	2.15249	7.90781	-2.72615	0.000213233	0.018986	2.15249	3.09927	-1.58444	NA	1
Cluster 4	102179187	1.1382	3.01387	-1.2657	0.157617	0.469488	0.323476	1.1382	-1.83116	0.0864074	0.738862	0.399349	0.323476	0.271748	0.806238	0.97794	0.323476	3.01387	-3.08243	2.84119e-05	0.00793675	0.399349	3.01387	-2.81769	0.0014943	0.0640484	0.399349	1.1382	-1.55621	0.20301	0.864723
Cluster 4	106501755	8.76634	17.529	-0.909117	0.0125931	0.160791	2.77075	8.76634	-1.70172	2.1118e-05	0.0243353	6.15978	2.77075	1.16835	0.011693	0.603411	2.77075	17.529	-2.59998	1.26424e-09	3.57886e-06	6.15978	17.529	-1.44454	0.000823855	0.0442575	6.15978	8.76634	-0.530885	0.184568	0.860648
Cluster 4	102178621	29.5693	40.9364	-0.38543	0.204426	0.523782	12.9738	29.5693	-1.213	0.000109085	0.0638354	17.2197	12.9738	0.382048	0.344488	0.926076	12.9738	40.9364	-1.59444	3.09324e-05	0.00818272	17.2197	40.9364	-1.22176	0.00203183	0.0763284	17.2197	29.5693	-0.832977	0.0115783	0.653811
Cluster 4	102180845	3.11608	9.76255	-1.57555	0.0518291	0.293661	1.45652	3.11608	-1.14211	0.307624	0.841408	2.01945	1.45652	0.476968	0.601062	0.966907	1.45652	9.76255	-2.70766	0.00182043	0.0995252	2.01945	9.76255	-2.24228	0.000308331	0.0241217	2.01945	3.11608	-0.662268	0.436646	0.911738
Cluster 4	102179719	0	0.291934	-6.15472	9.20556e-05	0.0139729	0.047791	0	3.74065	0.220208	0.810573	0.0363744	0.047791	-0.656186	0.823987	0.981719	0.047791	0.291934	-2.42354	0.0758614	0.503285	0.0363744	0.291934	-3.0564	0.0414568	0.334059	0.0363744	0	3.09299	0.312673	1
Cluster 4	102173242	5.40322	11.4253	-1.0042	0.000461091	0.0320753	11.9508	5.40322	1.15549	NA	1	6.3075	11.9508	-0.962387	NA	1	11.9508	11.4253	0.146945	NA	1	6.3075	11.4253	-0.820876	0.000857384	0.0454463	6.3075	5.40322	0.184974	0.460876	0.919671
Cluster 4	102191574	0.029519	0.286301	-3.06159	0.000257517	0.0230949	0.141626	0.029519	2.11128	0.0962436	0.751707	0.19351	0.141626	0.411287	0.681664	0.969703	0.141626	0.286301	-0.949075	0.314574	0.767882	0.19351	0.286301	-0.544741	0.440735	0.802552	0.19351	0.029519	2.52443	0.00786421	0.598492
Cluster 4	102168680	4.99347	14.9016	-1.42627	0.0731458	0.335646	1.41868	4.99347	-1.94326	0.0592395	0.69321	0.816245	1.41868	-0.867389	0.568782	0.960005	1.41868	14.9016	-3.35117	0.000141812	0.0248316	0.816245	14.9016	-4.23628	0.00335347	0.099423	0.816245	4.99347	-2.8051	0.0265984	0.736844
Cluster 4	102181647	0.610331	0.884878	-0.510774	0.116924	0.411205	0.98889	0.610331	0.480135	0.347483	0.854708	0.306323	0.98889	-1.70394	0.00349836	0.50026	0.98889	0.884878	-0.0230107	0.958422	0.994307	0.306323	0.884878	-1.72932	4.33276e-05	0.00646544	0.306323	0.610331	-1.2235	0.021392	0.709435
Cluster 4	102169447	2.29985	3.5977	-0.459318	NA	1	0.373628	2.29985	-2.71778	0.000571589	0.16932	0.607893	0.373628	0.700111	0.242444	0.900506	0.373628	3.5977	-3.16679	8.79388e-06	0.00311175	0.607893	3.5977	-2.47417	0.00184591	0.0725576	0.607893	2.29985	-2.01634	0.0177813	0.697906
Cluster 4	102183932	1.62754	2.16816	-0.715607	0.0627194	0.31649	0.97646	1.62754	-0.325471	0.613133	0.92896	0.887455	0.97646	-0.760567	0.249435	0.902748	0.97646	2.16816	-1.03267	0.101438	0.550631	0.887455	2.16816	-1.79924	3.62732e-06	0.00116199	0.887455	1.62754	-1.08313	0.00908424	0.626316
Cluster 4	102172596	0.293075	0.813193	-1.39234	0.0532178	0.297229	0.552143	0.293075	0.899636	0.288701	0.836942	0.063647	0.552143	-3.17296	0.00151981	0.412101	0.552143	0.813193	-0.48705	0.589282	0.901783	0.063647	0.813193	-3.66352	2.66283e-05	0.00471585	0.063647	0.293075	-2.26545	0.00924796	0.626316
Cluster 4	102174270	0.411869	1.28958	-1.56684	0.00793315	0.130605	0.160625	0.411869	-1.34905	0.0168652	0.554236	0.180731	0.160625	0.164822	0.79625	0.977002	0.160625	1.28958	-2.90948	2.69833e-07	0.000174075	0.180731	1.28958	-2.75265	2.23611e-05	0.00414221	0.180731	0.411869	-1.18402	0.0696628	0.802502
Cluster 4	102176017	13.1325	35.5247	-1.33532	0.000321807	0.0268393	12.0528	13.1325	-0.161815	0.738936	0.95357	10.869	12.0528	-0.144267	0.780128	0.976035	12.0528	35.5247	-1.48662	0.00172768	0.0980763	10.869	35.5247	-1.64532	6.40356e-05	0.00874575	10.869	13.1325	-0.307106	0.480164	0.925038
Cluster 4	102177031	4.80425	10.4066	-1.05509	0.000217779	0.0213196	6.39859	4.80425	0.420057	0.270258	0.833987	4.82122	6.39859	-0.458805	0.194664	0.883916	6.39859	10.4066	-0.634913	0.0512918	0.436032	4.82122	10.4066	-1.10046	4.72543e-06	0.00133605	4.82122	4.80425	-0.0445241	0.888152	0.989417
Cluster 4	100861361	0.922098	2.43629	-1.28637	0.0426501	0.273444	0.85774	0.922098	-0.127627	0.850402	0.973599	1.41962	0.85774	0.713915	0.044661	0.781807	0.85774	2.43629	-1.40514	1.29627e-05	0.00415418	1.41962	2.43629	-0.702851	0.0256196	0.263539	1.41962	0.922098	0.587698	0.370692	0.898502
Cluster 4	102174365	5.55278	10.4276	-0.957172	0.0180562	0.187446	10.1647	5.55278	0.980804	0.0839188	0.737769	4.0808	10.1647	-1.54049	0.00454453	0.50026	10.1647	10.4276	0.0174861	NA	1	4.0808	10.4276	-1.52938	3.99322e-06	0.00119775	4.0808	5.55278	-0.567263	0.215484	0.868389
Cluster 4	102173264	3.25828	6.50234	-0.940717	0.0253667	0.215383	2.67802	3.25828	-0.266559	0.564922	0.917739	5.39576	2.67802	1.00848	0.0127355	0.615333	2.67802	6.50234	-1.20394	0.0002619	0.0358739	5.39576	6.50234	-0.204551	0.595446	0.880483	5.39576	3.25828	0.742239	0.120072	0.835791
Cluster 4	102175097	0	0.187755	-5.82498	0.000242922	0.0225533	0.0342118	0	3.6789	0.228084	0.812654	0.0221104	0.0342118	-0.891392	0.754917	0.974093	0.0342118	0.187755	-2.14119	0.0949361	0.539655	0.0221104	0.187755	-3.01289	0.0145539	1	0.0221104	0	2.77729	0.366045	1
Cluster 4	102187109	0.0292668	0.114418	-1.92085	0.156507	0.467559	0.00277	0.0292668	-2.83253	0.346879	0.854708	0.038971	0.00277	3.41394	0.180498	0.883069	0.00277	0.114418	-4.82139	0.000380806	0.0428344	0.038971	0.114418	-1.36418	0.277024	0.693551	0.038971	0.0292668	0.587402	0.795777	1
Cluster 4	102184227	0.239552	3.31284	-3.44599	2.38649e-18	4.05464e-14	0.612063	0.239552	1.00991	0.105224	0.756216	1.54274	0.612063	1.21188	0.189048	0.883069	0.612063	3.31284	-2.42761	1.46e-07	0.000112719	1.54274	3.31284	-1.2242	0.143139	0.553235	1.54274	0.239552	2.21918	0.0147438	0.671567
Cluster 4	102175385	0.117839	1.20387	-3.19489	0.000844986	0.0434786	0.012903	0.117839	-3.08111	0.186478	0.803587	0.0119078	0.012903	-0.0281813	0.992447	0.998696	0.012903	1.20387	-6.22531	9.26991e-09	1.74944e-05	0.0119078	1.20387	-6.31709	6.13692e-12	4.94513e-08	0.0119078	0.117839	-3.12899	0.122134	1
Cluster 4	102176025	15.3985	36.4115	-1.1747	6.66103e-05	0.0120395	14.5215	15.3985	-0.0863881	0.808051	0.964486	15.5721	14.5215	0.0919014	0.790052	0.976901	14.5215	36.4115	-1.26041	7.4437e-05	0.0168575	15.5721	36.4115	-1.17571	4.63178e-05	0.00675526	15.5721	15.3985	0.00264743	0.993491	0.998558
Cluster 4	102178813	80.6108	94.7967	-0.160016	0.534487	0.784931	43.8417	80.6108	-0.893294	0.00136974	0.256455	67.9534	43.8417	0.584921	0.013817	0.633661	43.8417	94.7967	-1.04497	2.85041e-05	0.00793675	67.9534	94.7967	-0.470077	0.0264338	0.266588	67.9534	80.6108	-0.309226	0.210301	0.86811
Cluster 4	1485865	0.403269	163.065	-8.48236	9.84746e-08	0.000143943	0.436003	0.403269	0.0942897	0.876903	0.97985	0.347576	0.436003	-0.37351	0.478903	0.945042	0.436003	163.065	-8.39123	1.13337e-07	0.000101318	0.347576	163.065	-8.7838	3.08435e-08	3.81224e-05	0.347576	0.403269	-0.289097	0.641354	0.953636
Cluster 4	102190744	0.201835	0.419307	-0.861226	NA	1	0	0.201835	-6.41118	NA	1	0.079792	0	4.96116	0.102437	0.854127	0	0.419307	-7.24888	0.000222552	0.0315004	0.079792	0.419307	-2.29531	0.2107	0.635021	0.079792	0.201835	-1.44691	NA	1
Cluster 4	102182273	0.387432	1.70502	-2.01572	0.165716	0.480458	2.82609	0.387432	2.76802	NA	1	0.0301092	2.82609	-6.47427	NA	1	2.82609	1.70502	0.765669	NA	1	0.0301092	1.70502	-5.68674	0.000675856	0.0387619	0.0301092	0.387432	-3.69423	0.105087	1
Cluster 4	108636012	10.9537	31.794	-1.45485	0.000337805	0.0277261	14.34	10.9537	0.386312	0.362904	0.86167	15.8228	14.34	0.12429	0.69388	0.969703	14.34	31.794	-1.06467	0.0051564	0.164647	15.8228	31.794	-0.952196	0.00160366	0.0671287	15.8228	10.9537	0.507595	0.157427	0.853477
Cluster 4	102169187	17.6913	39.9141	-1.02819	0.000176404	0.0185006	32.4902	17.6913	0.873942	0.0276935	0.636834	20.8817	32.4902	-0.706176	0.0875989	0.841665	32.4902	39.9141	-0.155566	0.708224	0.937638	20.8817	39.9141	-0.866349	0.00335545	0.099423	20.8817	17.6913	0.161216	0.555504	0.935847
[truncated: 9 more rows]

[truncated: 10 more sheets: Additional file 11, Additional file 12, Additional file 13, Additional file 14, Additional file 15, Additional file 16, Additional file 17, Additional file 18, Additional file 19, Additional file 20]
